# Supplementary material for: Genetic Determinants Associated With in Vivo Survival of Burkholderia cenocepacia in the Caenorhabditis elegans Model
Source: Front Microbiol. 2018 May 29;9:1118. doi: 10.3389/fmicb.2018.01118 (PMC5987112; doi:10.3389/fmicb.2018.01118)
Supplement: Supplementary file 1 [file Data_Sheet_1.XLSX]

## Sheet: Data Tab 1A-Essen.Gene LB & NGM
Genetic determinants associated with in vivo survival of Burkholderia cenocepacia in the Caenorhabditis elegans worm model
Yee-Chin Wong1, Moataz Abd El Ghany2,3, Raeece Naeem2, Soon-Joo Yap4, Chee-Choong Hoh4, Arnab Pain2, Sheila Nathan1,*
Supplementary Data Table 1
DATASET 1A: Conditionally essential genes required for B. cenocepacia growth in LB and NGM
Essential Genes: Output-LB												Essential Genes: Output-NGM
196 essential genes identified in Output-LB pool												198 essential genes identified in Output-NGM pool
Gene Locus	Gene Name	Gene Description	COG ID	COG CLASS	COG Description	Insertion Index (Input) (No. of Insertion/Gene Length)	Insertion Index (Output) (No. of Insertion/Gene Length)	No. of Reads (Input)	No. of Reads (Output)			Gene Locus	Gene Name	Gene Description	COG ID	COG CLASS	COG Description	Insertion Index (Input) (No. of Insertion/Gene Length)	Insertion Index (Output) (No. of Insertion/Gene Length)	No. of Reads (Input)	No. of Reads (Output)
BCAL0024	gidA	tRNA uridine 5-carboxymethylaminomethyl modification enzyme GidA	COG0445	D	NAD/FAD-utilizing enzyme apparently involved in cell division	0.0190931	0.00417661	1445	87			BCAL0024	gidA	tRNA uridine 5-carboxymethylaminomethyl modification enzyme GidA	COG0445	D	NAD/FAD-utilizing enzyme apparently involved in cell division	0.0190931	0.000596659	1445	11
BCAL0026		chromosome partitioning protein ParA	COG1192	D	ATPases involved in chromosome partitioning	0.0558069	0.00301659	1737	13			BCAL0026		chromosome partitioning protein ParA	COG1192	D	ATPases involved in chromosome partitioning	0.0558069	0.00452489	1737	61
BCAL0145	ahcY	S-adenosyl-L-homocysteine hydrolase	COG0499	H	S-adenosylhomocysteine hydrolase	0.0496689	0	3322	0			BCAL0037	atpC	F0F1 ATP synthase subunit epsilon	COG0355	C	F0F1-type ATP synthase, epsilon subunit (mitochondrial delta subunit)	0.0550964	0.0137741	867	75
BCAL0243	rpsQ	30S ribosomal protein S17	COG0186	J	Ribosomal protein S17	0.0128755	0	101	0			BCAL0145	ahcY	S-adenosyl-L-homocysteine hydrolase	COG0499	H	S-adenosylhomocysteine hydrolase	0.0496689	0	3322	0
BCAL0261	rplQ	50S ribosomal protein L17	COG0203	J	Ribosomal protein L17	0.00887574	0	376	0			BCAL0204	pyrE	orotate phosphoribosyltransferase	COG0461	F	Orotate phosphoribosyltransferase	0.17094	0.0136752	6630	86
BCAL0394	ung	uracil-DNA glycosylase	COG0692	L	Uracil DNA glycosylase	0.0505464	0.0150273	1956	283			BCAL0243	rpsQ	30S ribosomal protein S17	COG0186	J	Ribosomal protein S17	0.0128755	0	101	0
BCAL0428	trmE	tRNA modification GTPase TrmE	COG0486	R	Predicted GTPase	0.020219	0.00505476	1046	53			BCAL0261	rplQ	50S ribosomal protein L17	COG0203	J	Ribosomal protein L17	0.00887574	0.00295858	376	33
BCAL0473		putative putative transcriptional regulator	COG0603	R	Predicted PP-loop superfamily ATPase	0.0479233	0.014377	1153	82			BCAL0263	dsbD	thiol:disulfide interchange protein DsbD	COG4232	OC	Thiol:disulfide interchange protein	0.0599108	0.00956023	5407	259
BCAL0474		hypothetical protein	COG0602	O	Organic radical activating enzymes	0.038961	0.00742115	1259	39			BCAL0267		putative cytochrome c biogenesis protein	COG1333	O	ResB protein required for cytochrome c biosynthesis	0.0610728	0.0111524	6706	365
BCAL0475		putative 6-pyruvoyl tetrahydropterin synthase	COG0720	H	6-pyruvoyl-tetrahydropterin synthase	0.0854922	0.0181347	1480	47			BCAL0280	aroB	3-dehydroquinate synthase	COG0337	E	3-dehydroquinate synthetase	0.0947712	0.0087146	5000	135
BCAL0502		DksA/TraR C4-type zinc finger family protein	COG1734	T	DnaK suppressor protein	0.0730337	0.00842697	2060	57			BCAL0428	trmE	tRNA modification GTPase TrmE	COG0486	R	Predicted GTPase	0.020219	0.00084246	1046	25
BCAL0505	xerC	site-specific tyrosine recombinase XerC	COG4973	L	Site-specific recombinase XerC	0.0664112	0.0191571	3115	252			BCAL0473		putative putative transcriptional regulator	COG0603	R	Predicted PP-loop superfamily ATPase	0.0479233	0.00159744	1153	13
BCAL0507	dapF	diaminopimelate epimerase	COG0253	E	Diaminopimelate epimerase	0.0670038	0.0202276	2578	259			BCAL0474		hypothetical protein	COG0602	O	Organic radical activating enzymes	0.038961	0.00185529	1259	1
BCAL0593		putative oxidoreductase	COG0665	E	Glycine/D-amino acid oxidases (deaminating)	0.0108108	0.0198198	780	342			BCAL0475		putative 6-pyruvoyl tetrahydropterin synthase	COG0720	H	6-pyruvoyl-tetrahydropterin synthase	0.0854922	0.00259067	1480	26
BCAL0599		putative aminotransferase	COG0161	H	Adenosylmethionine-8-amino-7-oxononanoate aminotransferase	0.00896496	0.0146699	531	419			BCAL0478	rodA	rod shape-determining protein	COG0772	D	Bacterial cell division membrane protein	0.150307	0.00306748	10167	3
BCAL0600		putative glutamine synthetase	COG0174	E	Glutamine synthetase	0.0140474	0.0166813	824	772			BCAL0479	mrdA	penicillin-binding protein	COG0768	M	Cell division protein FtsI/penicillin-binding protein 2	0.125689	0.00275634	18327	242
BCAL0616		hypothetical protein	COG1565	S	Uncharacterized conserved protein	0.0088845	0.00394867	502	95			BCAL0480		putative rod shape-determining protein	COG2891	M	Cell shape-determining protein	0.114416	0.00686499	4619	49
BCAL0671		putative carbonic anhydrase	COG0288	P	Carbonic anhydrase	0.0458716	0.0152905	1607	186			BCAL0481		rod shape-determining protein MreC	COG1792	M	Cell shape-determining protein	0.100442	0.00551876	8374	80
BCAL0734		sugar transport PTS system IIa component	COG2893	G	Phosphotransferase system, mannose/fructose-specific component IIA	0.0199501	0.00997506	536	67			BCAL0482	mreB	rod shape-determining protein MreB	COG1077	D	Actin-like ATPase involved in cell morphogenesis	0.119369	0.00112613	5590	1
BCAL0738		C-terminal processing protease-3	COG0793	M	Periplasmic protease	0.0832073	0.00529501	7811	138			BCAL0502		DksA/TraR C4-type zinc finger family protein	COG1734	T	DnaK suppressor protein	0.0730337	0.011236	2060	146
BCAL0747		putative methyltransferase	COG2226	H	Methylase involved in ubiquinone/menaquinone biosynthesis	0.0121655	0.00608273	591	55			BCAL0505	xerC	site-specific tyrosine recombinase XerC	COG4973	L	Site-specific recombinase XerC	0.0664112	0.0102171	3115	152
BCAL0799		50S ribosomal protein L25/general stress protein Ctc	COG1825	J	Ribosomal protein L25 (general stress protein Ctc)	0.0227704	0.00379507	564	70			BCAL0507	dapF	diaminopimelate epimerase	COG0253	E	Diaminopimelate epimerase	0.0670038	0.00632111	2578	103
BCAL0803	lolB	outer membrane lipoprotein LolB	COG3017	M	Outer membrane lipoprotein involved in outer membrane biogenesis	0.0458015	0.019084	976	218			BCAL0508		lipid A biosynthesis lauroyl acyltransferase	COG1560	M	Lauroyl/myristoyl acyltransferase	0.0730412	0.0106242	3265	118
BCAL0837		hypothetical protein	-	-	-	0.0157593	0.0200573	375	300			BCAL0593		putative oxidoreductase	COG0665	E	Glycine/D-amino acid oxidases (deaminating)	0.0108108	0.0126126	780	218
BCAL0839		putative polysaccharide deacetylase	COG0726	G	Predicted xylanase/chitin deacetylase	0.00919842	0.0197109	855	227			BCAL0599		putative aminotransferase	COG0161	H	Adenosylmethionine-8-amino-7-oxononanoate aminotransferase	0.00896496	0.00977995	531	314
BCAL0868	queF	7-cyano-7-deazaguanine reductase	COG2904	S	Uncharacterized protein conserved in bacteria	0.0325318	0.00848656	1411	91			BCAL0600		putative glutamine synthetase	COG0174	E	Glutamine synthetase	0.0140474	0.0114135	824	610
BCAL0901		putative acyltransferase	COG0204	I	1-acyl-sn-glycerol-3-phosphate acyltransferase	0.0414747	0.00768049	1516	104			BCAL0616		hypothetical protein	COG1565	S	Uncharacterized conserved protein	0.0088845	0.00197433	502	128
BCAL0902		D,D-heptose 1,7-bisphosphate phosphatase	COG0241	E	Histidinol phosphatase and related phosphatases	0.0208333	0	416	0			BCAL0665	bioD	dithiobiotin synthetase	COG0132	H	Dethiobiotin synthetase	0.0196078	0.0130719	422	255
BCAL0906	lnt	apolipoprotein N-acyltransferase	COG0815	M	Apolipoprotein N-acyltransferase	0.06639	0.0200553	5556	525			BCAL0666	bioF	8-amino-7-oxononanoate synthase	COG0156	H	7-keto-8-aminopelargonate synthetase and related enzymes	0.0238095	0.00793651	1222	117
BCAL0909		unkown domain/putative metalloprotease fusion protein	COG0319	R	Predicted metal-dependent hydrolase	0.0166163	0.0181269	795	311			BCAL0667	bioA	adenosylmethionine--8-amino-7-oxononanoate transaminase	COG0161	H	Adenosylmethionine-8-amino-7-oxononanoate aminotransferase	0.0253054	0.0113438	1781	356
BCAL0938a		hypothetical protein	COG3813	S	Uncharacterized protein conserved in bacteria	0.0238095	0.0190476	202	84			BCAL0671		putative carbonic anhydrase	COG0288	P	Carbonic anhydrase	0.0458716	0.00458716	1607	69
BCAL1035	otsB	putative trehalose-phosphatase	COG1877	G	Trehalose-6-phosphatase	0.0374415	0.0187207	1311	224			BCAL0677	dsbA	thiol:disulfide interchange protein	COG1651	O	Protein-disulfide isomerase	0.0990826	0.00366972	3204	3
BCAL1060		putative arginine N-succinyltransferase subunit alpha	COG3138	E	Arginine/ornithine N-succinyltransferase beta subunit	0.0121012	0.00440044	450	45			BCAL0691		putative cytidylyltransferase	COG2870	M	ADP-heptose synthase, bifunctional sugar kinase/adenylyltransferase	0.0628019	0.00241546	1072	5
BCAL1063	astB	succinylarginine dihydrolase	COG3724	E	Succinylarginine dihydrolase	0.022807	0.00701754	1100	117			BCAL0734		sugar transport PTS system IIa component	COG2893	G	Phosphotransferase system, mannose/fructose-specific component IIA	0.0199501	0	536	0
BCAL1096		putative exodeoxyribonuclease V gamma chain	COG1330	L	Exonuclease V gamma subunit	0.0118923	0.00209864	2128	160			BCAL0738		C-terminal processing protease-3	COG0793	M	Periplasmic protease	0.0832073	0.00151286	7811	26
BCAL1097		putative exodeoxyribonuclease V beta chain	COG1074	L	ATP-dependent exoDNAse (exonuclease V) beta subunit (contains helicase and exonuclease domains)	0.00919759	0.000317158	1242	2			BCAL0743	gpsA	NAD(P)H-dependent glycerol-3-phosphate dehydrogenase	COG0240	C	Glycerol-3-phosphate dehydrogenase	0.0658049	0.00470035	4053	61
BCAL1098		putative exodeoxyribonuclease V alpha chain	COG0507	L	ATP-dependent exoDNAse (exonuclease V), alpha subunit - helicase superfamily I member	0.00916497	0.00254582	1022	98			BCAL0747		putative methyltransferase	COG2226	H	Methylase involved in ubiquinone/menaquinone biosynthesis	0.0121655	0.00121655	591	1
BCAL1157		putative monooxygenase	COG0654	H	2-polyprenyl-6-methoxyphenol hydroxylase and related FAD-dependent oxidoreductases	0.0103199	0.0185759	553	416			BCAL0799		50S ribosomal protein L25/general stress protein Ctc	COG1825	J	Ribosomal protein L25 (general stress protein Ctc)	0.0227704	0.00759013	564	52
BCAL1224		allantoate amidohydrolase	COG0624	E	Acetylornithine deacetylase/Succinyl-diaminopimelate desuccinylase and related deacylases	0.0119485	0.0147059	582	429			BCAL0803	lolB	outer membrane lipoprotein LolB	COG3017	M	Outer membrane lipoprotein involved in outer membrane biogenesis	0.0458015	0.0133588	976	221
BCAL1255	rnhA	ribonuclease HI	COG0328	L	Ribonuclease HI	0.010582	0.0026455	101	7			BCAL0840		MMPL family membrane protein	COG4258	R	Predicted exporter	0.0171429	0.0133333	1591	728
BCAL1270	pstS	phosphate transport system substrate-binding exported periplasmic protein	COG0226	P	ABC-type phosphate transport system, periplasmic component	0.0408627	0.0181612	2048	254			BCAL0868	queF	7-cyano-7-deazaguanine reductase	COG2904	S	Uncharacterized protein conserved in bacteria	0.0325318	0	1411	0
BCAL1272	pstA	phosphate transporter permease subunit PtsA	COG0581	P	ABC-type phosphate transport system, permease component	0.0193103	0.0110345	1035	131			BCAL0892		putative nucleotidyl transferase	COG1208	MJ	Nucleoside-diphosphate-sugar pyrophosphorylase involved in lipopolysaccharide biosynthesis/translation initiation factor 2B, gamma/epsilon subunits (eIF-2Bgamma/eIF-2Bepsilon)	0.0308943	0.0113821	1132	105
BCAL1273	pstB	phosphate transporter ATP-binding protein	COG1117	P	ABC-type phosphate transport system, ATPase component	0.0304288	0.0055325	1327	61			BCAL0901		putative acyltransferase	COG0204	I	1-acyl-sn-glycerol-3-phosphate acyltransferase	0.0414747	0.00460829	1516	49
BCAL1299		hypothetical protein	-	-	-	0.0104987	0.0104987	155	114			BCAL0902		D,D-heptose 1,7-bisphosphate phosphatase	COG0241	E	Histidinol phosphatase and related phosphatases	0.0208333	0	416	0
BCAL1323		putative outer membrane protein	-	-	-	0.013624	0.0174387	1412	763			BCAL0967	waaF	putative ADP-heptose--LPS heptosyltransferase II	COG0859	M	ADP-heptose:LPS heptosyltransferase	0.0667421	0.00678733	3627	19
BCAL1324		hypothetical protein	-	-	-	0.0106707	0.0106707	323	159			BCAL1035	otsB	putative trehalose-phosphatase	COG1877	G	Trehalose-6-phosphatase	0.0374415	0.0124805	1311	124
BCAL1337		hypothetical protein	-	-	-	0.0186667	0.0133333	518	134			BCAL1060		putative arginine N-succinyltransferase subunit alpha	COG3138	E	Arginine/ornithine N-succinyltransferase beta subunit	0.0121012	0.00330033	450	63
BCAL1338		hypothetical protein	COG2267	I	Lysophospholipase	0.00990099	0.0154015	592	252			BCAL1061		putative arginine N-succinyltransferase subunit beta	COG3138	E	Arginine/ornithine N-succinyltransferase beta subunit	0.0364465	0.0136674	2095	262
BCAL1340	tftE	putative maleylacetate reductase	COG1454	C	Alcohol dehydrogenase, class IV	0.0110011	0.00990099	812	214			BCAL1062	astD	succinylglutamic semialdehyde dehydrogenase	COG1012	C	NAD-dependent aldehyde dehydrogenases	0.0457831	0.00160643	2944	24
BCAL1342		putative hydroxyquinol 1,2-dioxygenase	COG3485	Q	Protocatechuate 3,4-dioxygenase beta subunit	0.0133333	0.0173333	578	282			BCAL1063	astB	succinylarginine dihydrolase	COG3724	E	Succinylarginine dihydrolase	0.022807	0	1100	0
BCAL1348		FecCD-family membrane transporter protein	COG0609	P	ABC-type Fe3+-siderophore transport system, permease component	0.00903955	0.00677966	285	105			BCAL1096		putative exodeoxyribonuclease V gamma chain	COG1330	L	Exonuclease V gamma subunit	0.0118923	0.000699545	2128	24
BCAL1362		hypothetical protein	COG3501	S	Uncharacterized protein conserved in bacteria	0.0146751	0.0201258	1827	1324			BCAL1097		putative exodeoxyribonuclease V beta chain	COG1074	L	ATP-dependent exoDNAse (exonuclease V) beta subunit (contains helicase and exonuclease domains)	0.00919759	0	1242	0
BCAL1370	fecR	iron uptake regulatory protein FecR	COG3712	P	Fe2+-dicitrate sensor, membrane component	0.0191159	0.0179211	831	310			BCAL1098		putative exodeoxyribonuclease V alpha chain	COG0507	L	ATP-dependent exoDNAse (exonuclease V), alpha subunit - helicase superfamily I member	0.00916497	0.00152749	1022	16
BCAL1373		LysR family regulatory protein	COG0583	K	Transcriptional regulator	0.0145119	0.0197889	421	442			BCAL1157		putative monooxygenase	COG0654	HC	2-polyprenyl-6-methoxyphenol hydroxylase and related FAD-dependent oxidoreductases	0.0103199	0.0113519	553	418
BCAL1376		LysR family regulatory protein	COG0583	K	Transcriptional regulator	0.0143979	0.0183246	765	326			BCAL1255	rnhA	ribonuclease HI	COG0328	L	Ribonuclease HI	0.010582	0	101	0
BCAL1378		hypothetical protein	-	-	-	0.0181504	0.019879	923	343			BCAL1260	carA	carbamoyl phosphate synthase small subunit	COG0505	EF	Carbamoylphosphate synthase small subunit	0.0697436	0.0123077	5318	105
BCAL1381		LuxR superfamily regulatory protein	COG2771	K	DNA-binding HTH domain-containing proteins	0.0161765	0.0161765	370	248			BCAL1262	carB	carbamoyl phosphate synthase large subunit	COG0458	EF	Carbamoylphosphate synthase large subunit (split gene in MJ)	0.0726156	0.00794798	12766	255
BCAL1392		hypothetical protein	-	-	-	0.0154486	0.016637	1892	675			BCAL1272	pstA	phosphate transporter permease subunit PtsA	COG0581	P	ABC-type phosphate transport system, permease component	0.0193103	0.00551724	1035	162
BCAL1394		hypothetical protein	-	-	-	0.0165913	0.0180995	890	345			BCAL1273	pstB	phosphate transporter ATP-binding protein	COG1117	P	ABC-type phosphate transport system, ATPase component	0.0304288	0.00276625	1327	23
BCAL1405		hypothetical protein	-	-	-	0.0101781	0.0101781	134	107			BCAL1299		hypothetical protein	-	-	-	0.0104987	0.00262467	155	22
BCAL1422		branched-chain amino acid transport system family protein	COG4177	E	ABC-type branched-chain amino acid transport system, permease component	0.0124283	0.0200765	671	485			BCAL1323		putative outer membrane protein	-	-	-	0.013624	0.013079	1412	575
BCAL1426		hypothetical protein	COG4702	S	Uncharacterized conserved protein	0.021327	0.0189573	384	169			BCAL1324		hypothetical protein	-	-	-	0.0106707	0.0106707	323	173
BCAL1428		putative amine catabolism-related protein	COG1082	G	Sugar phosphate isomerases/epimerases	0.0189633	0.0139064	802	303			BCAL1340	tftE	putative maleylacetate reductase	COG1454	C	Alcohol dehydrogenase, class IV	0.0110011	0.00990099	812	329
BCAL1429		putative TPP-binding acetolactate synthase	COG3962	E	Acetolactate synthase	0.0149813	0.0193508	1185	1031			BCAL1348		FecCD-family membrane transporter protein	COG0609	P	ABC-type Fe3+-siderophore transport system, permease component	0.00903955	0.00451977	285	73
BCAL1433		putative sugar transport system permease	COG1172	G	Ribose/xylose/arabinose/galactoside ABC-type transport systems, permease components	0.0091638	0.0091638	468	138			BCAL1360		hypothetical protein	-	-	-	0.017341	0.0101156	483	120
BCAL1434		putative myo-inositol catabolism protein	COG1082	G	Sugar phosphate isomerases/epimerases	0.0115979	0.0115979	533	137			BCAL1370	fecR	iron uptake regulatory protein FecR	COG3712	PT	Fe2+-dicitrate sensor, membrane component	0.0191159	0.0119474	831	286
BCAL1435	idh	inositol 2-dehydrogenase	COG0673	R	Predicted dehydrogenases and related proteins	0.0115875	0.0115875	445	248			BCAL1381		LuxR superfamily regulatory protein	COG2771	K	DNA-binding HTH domain-containing proteins	0.0161765	0.00882353	370	185
BCAL1436		putative dehydratase	COG1082	G	Sugar phosphate isomerases/epimerases	0.0139417	0.0139417	1073	361			BCAL1384		putative acyltransferase	COG0204	I	1-acyl-sn-glycerol-3-phosphate acyltransferase	0.0222635	0.012987	587	304
BCAL1437		putative oxidoreductase	COG0673	R	Predicted dehydrogenases and related proteins	0.0140281	0.0160321	728	434			BCAL1385		putative CDP-alcohol phosphatidyltransferase	COG0558	I	Phosphatidylglycerophosphate synthase	0.0155039	0.00968992	475	248
BCAL1467	aroC	chorismate synthase	COG0082	E	Chorismate synthase	0.0373932	0.00534188	1884	86			BCAL1433		putative sugar transport system permease	COG1172	G	Ribose/xylose/arabinose/galactoside ABC-type transport systems, permease components	0.0091638	0.0137457	468	341
BCAL1487	ihfA	integration host factor subunit alpha	COG0776	L	Bacterial nucleoid DNA-binding protein	0.0177515	0.00887574	283	42			BCAL1434		putative myo-inositol catabolism protein	COG1082	G	Sugar phosphate isomerases/epimerases	0.0115979	0.0115979	533	279
BCAL1504		RNA pseudouridylate synthase family protein	COG1187	J	16S rRNA uridine-516 pseudouridylate synthase and related pseudouridylate synthases	0.0315436	0.00671141	2886	171			BCAL1436		putative dehydratase	COG1082	G	Sugar phosphate isomerases/epimerases	0.0139417	0.0126743	1073	348
BCAL1547		carbohydrate kinase	COG0524	G	Sugar kinases, ribokinase family	0.00878294	0.0100376	317	182			BCAL1437		putative oxidoreductase	COG0673	R	Predicted dehydrogenases and related proteins	0.0140281	0.0130261	728	306
BCAL1588		hypothetical protein	-	-	-	0.0179641	0.00798403	292	67			BCAL1467	aroC	chorismate synthase	COG0082	E	Chorismate synthase	0.0373932	0.00213675	1884	46
BCAL1611	pyrD	dihydroorotate dehydrogenase 2	COG0167	F	Dihydroorotate dehydrogenase	0.0328054	0.0192308	1735	296			BCAL1487	ihfA	integration host factor subunit alpha	COG0776	L	Bacterial nucleoid DNA-binding protein	0.0177515	0.0118343	283	58
BCAL1641		hypothetical protein	COG0624	E	Acetylornithine deacetylase/Succinyl-diaminopimelate desuccinylase and related deacylases	0.0198511	0.0181969	1208	440			BCAL1504		RNA pseudouridylate synthase family protein	COG1187	J	16S rRNA uridine-516 pseudouridylate synthase and related pseudouridylate synthases	0.0315436	0.00268456	2886	62
BCAL1651	lexA	LexA repressor	COG1974	K	SOS-response transcriptional repressors (RecA-mediated autopeptidases)	0.0126812	0.00181159	505	10			BCAL1547		carbohydrate kinase	COG0524	G	Sugar kinases, ribokinase family	0.00878294	0.0138018	317	419
BCAL1674	amrA	periplasmic multidrug efflux lipoprotein	COG0845	M	Membrane-fusion protein	0.0446768	0	2647	0			BCAL1588		hypothetical protein	-	-	-	0.0179641	0.00199601	292	14
BCAL1675	amrB	multidrug efflux protein	COG0841	V	Cation/multidrug efflux pump	0.0494382	0.00224719	7776	88			BCAL1611	pyrD	dihydroorotate dehydrogenase 2	COG0167	F	Dihydroorotate dehydrogenase	0.0328054	0	1735	0
BCAL1682		putative methyltransferase	COG3963	I	Phospholipid N-methyltransferase	0.0138249	0.0138249	404	383			BCAL1651	lexA	LexA repressor	COG1974	KT	SOS-response transcriptional repressors (RecA-mediated autopeptidases)	0.0126812	0.00181159	505	24
BCAL1697	orbJ	ornibactin biosynthesis non-ribosomal peptide synthase	COG1020	Q	Non-ribosomal peptide synthetase modules and related proteins	0.012679	0.0157314	2901	1391			BCAL1674	amrA	periplasmic multidrug efflux lipoprotein	COG0845	M	Membrane-fusion protein	0.0446768	0	2647	0
BCAL1698	orbK	ornibactin biosynthesis protein	-	-	-	0.00904977	0.0113122	235	207			BCAL1675	amrB	multidrug efflux protein	COG0841	V	Cation/multidrug efflux pump	0.0494382	0	7776	0
BCAL1707		cobalamin biosynthesis protein CbiG	-	-	-	0.015625	0.015625	251	49			BCAL1725	cobH	precorrin-8X methylmutase	COG2082	H	Precorrin isomerase	0.0205993	0.011236	658	109
BCAL1712		putative magnesium chelatase protein	COG1239	H	Mg-chelatase subunit ChlI	0.0248918	0.0151515	872	450			BCAL1736		hypothetical protein	-	-	-	0.0100756	0.0100756	316	140
BCAL1713		hypothetical protein	COG1240	H	Mg-chelatase subunit ChlD	0.017341	0.0192678	523	144			BCAL1761		MarR family regulatory protein	COG1846	K	Transcriptional regulators	0.0282776	0.0102828	747	51
BCAL1719		putative citrate transporter	COG2851	C	H+/citrate symporter	0.0117435	0.0108401	656	290			BCAL1771		short chain dehydrogenase	COG1028	IQR	Dehydrogenases with different specificities (related to short-chain alcohol dehydrogenases)	0.0152144	0.0124481	469	353
BCAL1723	cobJ	precorrin-3b C17-methyltransferase	COG1010	H	Precorrin-3B methylase	0.0137268	0.0178449	1054	416			BCAL1788		putative iron-transport protein	COG0848	U	Biopolymer transport protein	0.0138889	0.0138889	213	184
BCAL1725	cobH	precorrin-8X methylmutase	COG2082	H	Precorrin isomerase	0.0205993	0.00374532	658	55			BCAL1793		putative metal ion transport protein	COG0598	P	Mg2+ and Co2+ transporters	0.0312125	0.00720288	1633	95
BCAL1729	cobK	cobalt-precorrin-6x reductase	COG2099	H	Precorrin-6x reductase	0.00963082	0.0192616	271	332			BCAL1866		putative lipoprotein	COG4105	R	DNA uptake lipoprotein	0.011396	0.0042735	362	59
BCAL1735		LuxR superfamily regulatory protein	COG2909	K	ATP-dependent transcriptional regulator	0.0165866	0.0192056	1982	939			BCAL1869		hypothetical protein	-	-	-	0.0313043	0.0104348	1311	43
BCAL1736		hypothetical protein	-	-	-	0.0100756	0.0125945	316	241			BCAL1871	kup	kup system potassium uptake protein	COG3158	P	K+ transporter	0.0279011	0	2339	0
BCAL1755		hypothetical protein	-	-	-	0.0243243	0.0175676	973	393			BCAL1879	hfq	Hfq	COG1923	R	Uncharacterized host factor I protein	0.0147059	0	1855	0
BCAL1771		short chain dehydrogenase	COG1028	I	Dehydrogenases with different specificities (related to short-chain alcohol dehydrogenases)	0.0152144	0.0152144	469	305			BCAL1913	acoX	putative acetoin catabolism protein	COG3199	S	Uncharacterized conserved protein	0.0107296	0.0139485	594	553
BCAL1772		isochorismatase family protein	COG1335	Q	Amidases related to nicotinamidase	0.0110092	0.0165138	294	238			BCAL1926	hom	homoserine dehydrogenase	COG0460	E	Homoserine dehydrogenase	0.0212202	0	1435	0
BCAL1773		small subunit of terminal oxygenase component	COG5517	Q	Small subunit of phenylpropionate dioxygenase	0.010917	0.0152838	311	135			BCAL1942	rplI	50S ribosomal protein L9	COG0359	J	Ribosomal protein L9	0.0207254	0.00259067	385	63
BCAL1774		terminal oxygenase large subunit	COG4638	P	Phenylpropionate dioxygenase and related ring-hydroxylating dioxygenases, large terminal subunit	0.0105356	0.0175593	721	419			BCAL1987	purL	phosphoribosylformylglycinamidine synthase	COG0046	F	Phosphoribosylformylglycinamidine (FGAM) synthase, synthetase domain	0.0457176	0.00376157	8387	233
BCAL1778	mexD	RND family efflux system transporter protein	COG0841	V	Cation/multidrug efflux pump	0.00889218	0.0148203	1506	1113			BCAL1994	lon	ATP-dependent protease La	COG0466	O	ATP-dependent Lon protease, bacterial type	0.0213489	0	2709	0
BCAL1782		putative binding protein component of ABC transporter	COG4166	E	ABC-type oligopeptide transport system, periplasmic component	0.0181818	0.0206897	1373	781			BCAL1996	clpP	ATP-dependent Clp protease proteolytic subunit	COG0740	OU	Protease subunit of ATP-dependent Clp proteases	0.0520646	0	1736	0
BCAL1786		putative lipoprotein	-	-	-	0.0128332	0.0187562	751	479			BCAL2045		putative deaminase	COG0590	FJ	Cytosine/adenosine deaminases	0.00982318	0.00196464	490	68
BCAL1787		putative iron-uptake protein	COG0848	U	Biopolymer transport protein	0.013587	0.0163043	187	104			BCAL2071	smpB	SsrA-binding protein	COG0691	O	tmRNA-binding protein	0.0839895	0.0104987	1727	32
BCAL1788		putative iron-transport protein	COG0848	U	Biopolymer transport protein	0.0138889	0.0166667	213	186			BCAL2074	ppsA	phosphoenolpyruvate synthase	COG0574	G	Phosphoenolpyruvate synthase/pyruvate phosphate dikinase	0.0773372	0.00587372	9844	103
BCAL1793		putative metal ion transport protein	COG0598	P	Mg2+ and Co2+ transporters	0.0312125	0.0120048	1633	101			BCAL2103	dapE	succinyl-diaminopimelate desuccinylase	COG0624	E	Acetylornithine deacetylase/Succinyl-diaminopimelate desuccinylase and related deacylases	0.0288958	0	1450	0
BCAL1866		putative lipoprotein	COG4105	R	DNA uptake lipoprotein	0.011396	0.0042735	362	102			BCAL2115A		family M22 non-peptidase-like protein	COG1214	O	Inactive homolog of metal-dependent proteases, putative molecular chaperone	0.0114613	0.012894	457	463
BCAL1871	kup	kup system potassium uptake protein	COG3158	P	K+ transporter	0.0279011	0.00126823	2339	25			BCAL2157	suhB	SuhB	COG0483	G	Archaeal fructose-1,6-bisphosphatase and related enzymes of inositol monophosphatase family	0.0204678	0	564	0
BCAL1879	hfq	Hfq	COG1923	R	Uncharacterized host factor I protein	0.0147059	0	1855	0			BCAL2167	dapA	dihydrodipicolinate synthase	COG0329	EM	Dihydrodipicolinate synthase/N-acetylneuraminate lyase	0.0651042	0.00390625	3846	101
BCAL1913	acoX	putative acetoin catabolism protein	COG3199	S	Uncharacterized conserved protein	0.0107296	0.0139485	594	404			BCAL2179	eno	phosphopyruvate hydratase	COG0148	G	Enolase	0.0613553	0.00274725	3852	17
BCAL1926	hom	homoserine dehydrogenase	COG0460	E	Homoserine dehydrogenase	0.0212202	0	1435	0			BCAL2193	fdx	2Fe-2S ferredoxin	COG0633	C	Ferredoxin	0.0584192	0	871	0
BCAL1942	rplI	50S ribosomal protein L9	COG0359	J	Ribosomal protein L9	0.0207254	0.0129534	385	117			BCAL2335	nuoJ	NADH dehydrogenase subunit J	COG0839	C	NADH:ubiquinone oxidoreductase subunit 6 (chain J)	0.0162455	0.00541516	521	64
BCAL1994	lon	ATP-dependent protease La	COG0466	O	ATP-dependent Lon protease, bacterial type	0.0213489	0.0014556	2709	58			BCAL2343	nuoB	NADH dehydrogenase subunit B	COG0377	C	NADH:ubiquinone oxidoreductase 20 kD subunit and related Fe-S oxidoreductases	0.00900901	0.00225225	84	25
BCAL1996	clpP	ATP-dependent Clp protease proteolytic subunit	COG0740	O	Protease subunit of ATP-dependent Clp proteases	0.0520646	0.00897666	1736	106			BCAL2346	tpiA	triosephosphate isomerase	COG0149	G	Triosephosphate isomerase	0.0636646	0.00465839	2523	25
BCAL2003		major facilitator superfamily protein	-	-	-	0.0126336	0.0184645	436	293			BCAL2348	pnp	polynucleotide phosphorylase/polyadenylase	COG1185	J	Polyribonucleotide nucleotidyltransferase (polynucleotide phosphorylase)	0.010983	0.00494234	1558	506
BCAL2041	hyuE	hydantoin racemase	COG4126	E	Hydantoin racemase	0.0178042	0.0148368	504	251			BCAL2349	rpsO	30S ribosomal protein S15	COG0184	J	Ribosomal protein S15P/S13E	0.00869565	0	20	0
BCAL2045		putative deaminase	COG0590	F	Cytosine/adenosine deaminases	0.00982318	0.00392927	490	22			BCAL2357	ilvC	ketol-acid reductoisomerase	COG0059	EH	Ketol-acid reductoisomerase	0.095843	0	5616	0
BCAL2052		binding-protein-dependent transport system inner membrane protein	COG0600	P	ABC-type nitrate/sulfonate/bicarbonate transport system, permease component	0.0147453	0.0147453	894	310			BCAL2359	ilvI	acetolactate synthase 3 catalytic subunit	COG0028	EH	Thiamine pyrophosphate-requiring enzymes acetolactate synthase, pyruvate dehydrogenase (cytochrome), glyoxylate carboligase, phosphonopyruvate decarboxylase	0.0793333	0.00266667	6814	55
BCAL2066		DNA-binding protein (pseudogene)	-	-	-	0.0240848	0.0154143	1044	603			BCAL2389	purD	phosphoribosylamine--glycine ligase	COG0151	F	Phosphoribosylamine-glycine ligase	0.067034	0.00459137	3244	56
BCAL2071	smpB	SsrA-binding protein	COG0691	O	tmRNA-binding protein	0.0839895	0.0131234	1727	86			BCAL2390	hemF	coproporphyrinogen III oxidase	COG0408	H	Coproporphyrinogen III oxidase	0.019084	0	905	0
BCAL2103	dapE	succinyl-diaminopimelate desuccinylase	COG0624	E	Acetylornithine deacetylase/Succinyl-diaminopimelate desuccinylase and related deacylases	0.0288958	0.00103199	1450	10			BCAL2395	cafA	ribonuclease G	COG1530	J	Ribonucleases G and E	0.0688	0.008	6058	205
BCAL2115A		family M22 non-peptidase-like protein	COG1214	O	Inactive homolog of metal-dependent proteases, putative molecular chaperone	0.0114613	0.00716332	457	449			BCAL2424		ferredoxin	COG2878	C	Predicted NADH:ubiquinone oxidoreductase, subunit RnfB	0.0347938	0.0064433	1583	84
BCAL2151		hypothetical protein	COG0457	R	FOG: TPR repeat	0.0227642	0.0130081	1474	518			BCAL2454	parC	DNA topoisomerase IV subunit A	COG0188	L	Type IIA topoisomerase (DNA gyrase/topo II, topoisomerase IV), A subunit	0.0167173	0	1814	0
BCAL2157	suhB	SuhB	COG0483	G	Archaeal fructose-1,6-bisphosphatase and related enzymes of inositol monophosphatase family	0.0204678	0	564	0			BCAL2455	parE	DNA topoisomerase IV subunit B	COG0187	L	Type IIA topoisomerase (DNA gyrase/topo II, topoisomerase IV), B subunit	0.014828	0	1594	0
BCAL2167	dapA	dihydrodipicolinate synthase	COG0329	E	Dihydrodipicolinate synthase/N-acetylneuraminate lyase	0.0651042	0.0078125	3846	66			BCAL2555		hypothetical protein	-	-	-	0.0212766	0.0106383	209	63
BCAL2219	0	hypothetical protein (pseudogene)	-	-	-	0.0141343	0.019788	3151	1754			BCAL2683	cysH	phosphoadenosine phosphosulfate reductase	COG0175	EH	3'-phosphoadenosine 5'-phosphosulfate sulfotransferase (PAPS reductase)/FAD synthetase and related enzymes	0.0670827	0.00780031	2616	54
BCAL2243		hypothetical protein	COG3758	S	Uncharacterized protein conserved in bacteria	0.00959693	0.0134357	440	208			BCAL2719		putative transmembrane fatty acid desaturase	COG1398	I	Fatty-acid desaturase	0.0834151	0.0127576	4426	222
BCAL2255a		hypothetical protein	-	-	-	0.0155875	0.0191847	599	314			BCAL2765	rpsT	30S ribosomal protein S20	COG0268	J	Ribosomal protein S20	0.0128755	0.00429185	75	18
BCAL2304		3-hydroxybutyrate dehydrogenase	COG1028	I	Dehydrogenases with different specificities (related to short-chain alcohol dehydrogenases)	0.0104167	0.0133929	439	217			BCAL2773	xerD	site-specific tyrosine recombinase XerD	COG4974	L	Site-specific recombinase XerD	0.0556242	0.013597	2338	162
BCAL2335	nuoJ	NADH dehydrogenase subunit J	COG0839	C	NADH:ubiquinone oxidoreductase subunit 6 (chain J)	0.0162455	0.00722022	521	28			BCAL2776		putative hydrolase	COG0802	R	Predicted ATPase or kinase	0.012685	0.00634249	389	56
BCAL2343	nuoB	NADH dehydrogenase subunit B	COG0377	C	NADH:ubiquinone oxidoreductase 20 kD subunit and related Fe-S oxidoreductases	0.00900901	0.00675676	84	43			BCAL2820	oprM	efflux system outer membrane protein	COG1538	MU	Outer membrane protein	0.0200617	0.0108025	1616	302
BCAL2345	secG	preprotein translocase subunit SecG	COG1314	U	Preprotein translocase subunit SecG	0.0123839	0.0154799	232	76			BCAL2836	purK	phosphoribosylaminoimidazole carboxylase ATPase subunit	COG0026	F	Phosphoribosylaminoimidazole carboxylase (NCAIR synthetase)	0.0441609	0.00294406	2578	38
BCAL2348	pnp	polynucleotide phosphorylase/polyadenylase	COG1185	J	Polyribonucleotide nucleotidyltransferase (polynucleotide phosphorylase)	0.010983	0.00494234	1558	253			BCAL2837	purE	phosphoribosylaminoimidazole carboxylase catalytic subunit	COG0041	F	Phosphoribosylcarboxyaminoimidazole (NCAIR) mutase	0.0518018	0.00225225	1256	8
BCAL2349	rpsO	30S ribosomal protein S15	COG0184	J	Ribosomal protein S15P/S13E	0.00869565	0	20	0			BCAL2838	purC	phosphoribosylaminoimidazole-succinocarboxamide synthase	COG0152	F	Phosphoribosylaminoimidazolesuccinocarboxamide (SAICAR) synthase	0.0923483	0.00923483	4584	120
BCAL2357	ilvC	ketol-acid reductoisomerase	COG0059	E	Ketol-acid reductoisomerase	0.095843	0.0103926	5616	200			BCAL2921		ribosome-associated GTPase	COG1162	R	Predicted GTPases	0.0576408	0	2254	0
BCAL2359	ilvI	acetolactate synthase 3 catalytic subunit	COG0028	E	Thiamine pyrophosphate-requiring enzymes acetolactate synthase, pyruvate dehydrogenase (cytochrome), glyoxylate carboligase, phosphonopyruvate decarboxylase	0.0793333	0.018	6814	312			BCAL2925	rplS	50S ribosomal protein L19	COG0335	J	Ribosomal protein L19	0.00895522	0.00298507	127	73
BCAL2390	hemF	coproporphyrinogen III oxidase	COG0408	H	Coproporphyrinogen III oxidase	0.019084	0.00127226	905	16			BCAL2926	trmD	tRNA (guanine-N(1)-)-methyltransferase	COG0336	J	tRNA-(guanine-N1)-methyltransferase	0.0295421	0	685	0
BCAL2395	cafA	ribonuclease G	COG1530	J	Ribonucleases G and E	0.0688	0.012	6058	171			BCAL2927	rimM	16S rRNA-processing protein RimM	COG0806	J	RimM protein, required for 16S rRNA processing	0.00863558	0.0103627	131	216
BCAL2424		ferredoxin	COG2878	C	Predicted NADH:ubiquinone oxidoreductase, subunit RnfB	0.0347938	0.0206186	1583	347			BCAL2928	rpsP	30S ribosomal protein S16	COG0228	J	Ribosomal protein S16	0.0137615	0	112	0
BCAL2454	parC	DNA topoisomerase IV subunit A	COG0188	L	Type IIA topoisomerase (DNA gyrase/topo II, topoisomerase IV), A subunit	0.0167173	0.00101317	1814	34			BCAL2944	hldD	ADP-l-glycero-D-manno-heptose-6-epimerase	COG0451	MG	Nucleoside-diphosphate-sugar epimerases	0.110059	0.00591716	5465	39
BCAL2455	parE	DNA topoisomerase IV subunit B	COG0187	L	Type IIA topoisomerase (DNA gyrase/topo II, topoisomerase IV), B subunit	0.014828	0	1594	0			BCAL2945	hldA	D-beta-D-heptose 7-phosphate kinase	COG2870	M	ADP-heptose synthase, bifunctional sugar kinase/adenylyltransferase	0.0692213	0.00247219	3632	19
BCAL2555		hypothetical protein	-	-	-	0.0212766	0.0106383	209	5			BCAL2946	udg	putative UDP-glucose dehydrogenase	COG1004	M	Predicted UDP-glucose 6-dehydrogenase	0.0184719	0.00419815	945	66
BCAL2658	cobD	cobalamin biosynthesis protein	COG1270	H	Cobalamin biosynthesis protein CobD/CbiB	0.0199005	0.0199005	762	300			BCAL2949	ihfB	integration host factor subunit beta	COG0776	L	Bacterial nucleoid DNA-binding protein	0.0108696	0.00724638	56	59
BCAL2719		putative transmembrane fatty acid desaturase	COG1398	I	Fatty-acid desaturase	0.0834151	0.016683	4426	264			BCAL2952	aroA	3-phosphoshikimate 1-carboxyvinyltransferase	COG0128	E	5-enolpyruvylshikimate-3-phosphate synthase	0.0792793	0.0036036	4191	65
BCAL2765	rpsT	30S ribosomal protein S20	COG0268	J	Ribosomal protein S20	0.0128755	0.00429185	75	32			BCAL2956		hypothetical protein	-	-	-	0.0843137	0.00980392	2787	91
BCAL2773	xerD	site-specific tyrosine recombinase XerD	COG4974	L	Site-specific recombinase XerD	0.0556242	0.0185414	2338	166			BCAL2958	ompA	putative ompA family protein	COG2885	M	Outer membrane protein and related peptidoglycan-associated (lipo)proteins	0.117544	0	6538	0
BCAL2776		putative hydrolase	COG0802	R	Predicted ATPase or kinase	0.012685	0.00634249	389	91			BCAL2987	dsbB	disulfide bond formation protein B	COG1495	O	Disulfide bond formation protein DsbB	0.0983982	0	3310	0
BCAL2805		putative haloacid dehalogenase hydrolase	COG0637	R	Predicted phosphatase/phosphohexomutase	0.0218121	0.0184564	851	361			BCAL3010	spoT	guanosine-3',5'-bis(diphosphate) 3'-pyrophosphohydrolase	COG0317	TK	Guanosine polyphosphate pyrophosphohydrolases/synthetases	0.0134128	0.00298063	1714	1020
BCAL2810	scrK	putative fructokinase	COG0524	G	Sugar kinases, ribokinase family	0.0220859	0.0184049	830	316			BCAL3011	rpoZ	DNA-directed RNA polymerase subunit omega	COG1758	K	DNA-directed RNA polymerase, subunit K/omega	0.0114943	0	73	0
BCAL2921		ribosome-associated GTPase	COG1162	R	Predicted GTPases	0.0576408	0	2254	0			BCAL3025	minE	cell division topological specificity factor MinE	COG0851	D	Septum formation topological specificity factor	0.0275229	0	531	0
BCAL2925	rplS	50S ribosomal protein L19	COG0335	J	Ribosomal protein L19	0.00895522	0.00597015	127	38			BCAL3043	pgl	6-phosphogluconolactonase	COG0363	G	6-phosphogluconolactonase/Glucosamine-6-phosphate isomerase/deaminase	0.0379965	0.00518135	1392	61
BCAL2926	trmD	tRNA (guanine-N(1)-)-methyltransferase	COG0336	J	tRNA-(guanine-N1)-methyltransferase	0.0295421	0.00443131	685	24			BCAL3112	waaC	heptosyltransferase I	COG0859	M	ADP-heptose:LPS heptosyltransferase	0.0377358	0.00353774	2034	26
BCAL2927	rimM	16S rRNA-processing protein RimM	COG0806	J	RimM protein, required for 16S rRNA processing	0.00863558	0.0120898	131	441			BCAL3114	wzx	putative O-antigen exporter	COG2244	R	Membrane protein involved in the export of O-antigen and teichoic acid	0.053271	0.00186916	3320	30
BCAL2928	rpsP	30S ribosomal protein S16	COG0228	J	Ribosomal protein S16	0.0137615	0.00917431	112	39			BCAL3133	rmlC	dTDP-4-keto-6-deoxy-D-glucose 3,5-epimerase	COG1898	M	dTDP-4-dehydrorhamnose 3,5-epimerase and related enzymes	0.087234	0.00638298	2186	30
BCAL2946	udg	putative UDP-glucose dehydrogenase	COG1004	M	Predicted UDP-glucose 6-dehydrogenase	0.0184719	0.00923594	945	158			BCAL3136	apaH	diadenosine tetraphosphatase	-	-	-	0.110644	0.00420168	4436	30
BCAL2949	ihfB	integration host factor subunit beta	COG0776	L	Bacterial nucleoid DNA-binding protein	0.0108696	0.0144928	56	87			BCAL3144	rubA	rubredoxin	COG1773	C	Rubredoxin	0.0821918	0.0136986	782	55
BCAL2952	aroA	3-phosphoshikimate 1-carboxyvinyltransferase	COG0128	E	5-enolpyruvylshikimate-3-phosphate synthase	0.0792793	0.00720721	4191	88			BCAL3197	glyA	serine hydroxymethyltransferase	COG0112	E	Glycine/serine hydroxymethyltransferase	0.144068	0.00376648	8498	90
BCAL2956		hypothetical protein	-	-	-	0.0843137	0.0196078	2787	117			BCAL3257	miaA	tRNA delta(2)-isopentenylpyrophosphate transferase	COG0324	J	tRNA delta(2)-isopentenylpyrophosphate transferase	0.059952	0.00119904	3619	28
BCAL2958	ompA	putative ompA family protein	COG2885	M	Outer membrane protein and related peptidoglycan-associated (lipo)proteins	0.117544	0.0122807	6538	129			BCAL3262		DnaA regulatory inactivator Hda	COG0593	L	ATPase involved in DNA replication initiation	0.100639	0	4506	0
BCAL3010	spoT	guanosine-3',5'-bis(diphosphate) 3'-pyrophosphohydrolase	COG0317	T	Guanosine polyphosphate pyrophosphohydrolases/synthetases	0.0134128	0.00447094	1714	717			BCAL3272		heat shock protein GrpE	COG0576	O	Molecular chaperone GrpE (heat shock protein)	0.0193548	0.00215054	394	12
BCAL3011	rpoZ	DNA-directed RNA polymerase subunit omega	COG1758	K	DNA-directed RNA polymerase, subunit K/omega	0.0114943	0	73	0			BCAL3303	queA	S-adenosylmethionine:tRNA ribosyltransferase-isomerase	COG0809	J	S-adenosylmethionine:tRNA-ribosyltransferase-isomerase (queuine synthetase)	0.0660066	0.0110011	3268	132
BCAL3025	minE	cell division topological specificity factor MinE	COG0851	D	Septum formation topological specificity factor	0.0275229	0.00917431	531	23			BCAL3304	tgt	putative queuine tRNA-ribosyltransferase	COG0343	J	Queuine/archaeosine tRNA-ribosyltransferase	0.108163	0.00714286	7370	72
BCAL3043	pgl	6-phosphogluconolactonase	COG0363	G	6-phosphogluconolactonase/Glucosamine-6-phosphate isomerase/deaminase	0.0379965	0.0189983	1392	149			BCAL3336	purH	bifunctional phosphoribosylaminoimidazolecarboxamide formyltransferase/IMP cyclohydrolase	COG0138	F	AICAR transformylase/IMP cyclohydrolase PurH (only IMP cyclohydrolase domain in Aful)	0.102102	0.0045045	7953	90
BCAL3197	glyA	serine hydroxymethyltransferase	COG0112	E	Glycine/serine hydroxymethyltransferase	0.144068	0.0150659	8498	215			BCAL3337	ruvC	Holliday junction resolvase	COG0817	L	Holliday junction resolvasome, endonuclease subunit	0.0367965	0	922	0
BCAL3257	miaA	tRNA delta(2)-isopentenylpyrophosphate transferase	COG0324	J	tRNA delta(2)-isopentenylpyrophosphate transferase	0.059952	0.0107914	3619	168			BCAL3338	ruvA	Holliday junction DNA helicase RuvA	COG0632	L	Holliday junction resolvasome, DNA-binding subunit	0.0606061	0.0020202	2218	29
BCAL3262		DnaA regulatory inactivator Hda	COG0593	L	ATPase involved in DNA replication initiation	0.100639	0.0175719	4506	183			BCAL3339	ruvB	Holliday junction DNA helicase RuvB	COG2255	L	Holliday junction resolvasome, helicase subunit	0.053787	0.00109769	4225	9
BCAL3265		putative 2-amino-4-hydroxy-6-hydroxymethyldihydropteridine pyrophosphokinase	COG0801	H	7,8-dihydro-6-hydroxymethylpterin-pyrophosphokinase	0.0108225	0.0194805	221	264			BCAL3351	pyrC	dihydroorotase	COG0418	F	Dihydroorotase	0.0997854	0.00214592	6908	76
BCAL3272		heat shock protein GrpE	COG0576	O	Molecular chaperone GrpE (heat shock protein)	0.0193548	0.0107527	394	112			BCAL3359		putative glutamate dehydrogenase	COG0334	E	Glutamate dehydrogenase/leucine dehydrogenase	0.0776256	0.0127854	5308	214
BCAL3337	ruvC	Holliday junction resolvase	COG0817	L	Holliday junction resolvasome, endonuclease subunit	0.0367965	0.00649351	922	25			BCAL3372		putative lipoprotein	COG2980	M	Rare lipoprotein B	0.012766	0.00425532	154	48
BCAL3338	ruvA	Holliday junction DNA helicase RuvA	COG0632	L	Holliday junction resolvasome, DNA-binding subunit	0.0606061	0.0121212	2218	70			BCAL3378	fur	ferric uptake regulator	COG0735	P	Fe2+/Zn2+ uptake regulation proteins	0.0273224	0	297	0
BCAL3339	ruvB	Holliday junction DNA helicase RuvB	COG2255	L	Holliday junction resolvasome, helicase subunit	0.053787	0.00439078	4225	46			BCAL3389	tktA	transketolase	COG0021	G	Transketolase	0.0788429	0.00113443	6517	28
BCAL3372		putative lipoprotein	COG2980	M	Rare lipoprotein B	0.012766	0.00212766	154	21			BCAL3454		hypothetical protein	-	-	-	0.019656	0.00737101	858	70
BCAL3378	fur	ferric uptake regulator	COG0735	P	Fe2+/Zn2+ uptake regulation proteins	0.0273224	0.00273224	297	24			BCAM0003		putative partition protein ParA	COG1192	D	ATPases involved in chromosome partitioning	0.0283688	0	734	0
BCAL3454		hypothetical protein	-	-	-	0.019656	0.012285	858	60			BCAM0004	parB	putative partitioning protein ParB	COG1475	K	Predicted transcriptional regulators	0.0188261	0	725	0
BCAM0003		putative partition protein ParA	COG1192	D	ATPases involved in chromosome partitioning	0.0283688	0.00177305	734	1			BCAM0005	repA	putative replication protein	-	-	-	0.00429553	0.00171821	426	42
BCAM0004	parB	putative partitioning protein ParB	COG1475	K	Predicted transcriptional regulators	0.0188261	0	725	0			BCAM0045		putative lipoprotein	-	-	-	0.00519031	0	174	0
BCAM0536		hypothetical protein	-	-	-	0.00254453	0	170	0			BCAM0115		TetR family regulatory protein	-	-	-	0.00194932	0.00194932	111	100
BCAM0539		hypothetical protein	COG0607	P	Rhodanese-related sulfurtransferase	0.00249377	0.00249377	25	18			BCAM0271		hypothetical protein	COG4453	S	Uncharacterized protein conserved in bacteria	0.0130435	0	152	0
BCAM0899		homoserine kinase	COG2334	R	Putative homoserine kinase type II (protein kinase fold)	0.0235018	0.00117509	1196	9			BCAM0539		hypothetical protein	COG0607	P	Rhodanese-related sulfurtransferase	0.00249377	0	25	0
BCAM0910		putative geranyltranstransferase	COG0142	H	Geranylgeranyl pyrophosphate synthase	0.0172643	0.00265604	515	29			BCAM0899		homoserine kinase	COG2334	R	Putative homoserine kinase type II (protein kinase fold)	0.0235018	0	1196	0
BCAM0970	sdhB	succinate dehydrogenase iron-sulfur subunit	COG0479	C	Succinate dehydrogenase/fumarate reductase, Fe-S protein subunit	0.00502513	0	28	0			BCAM0970	sdhB	succinate dehydrogenase iron-sulfur subunit	COG0479	C	Succinate dehydrogenase/fumarate reductase, Fe-S protein subunit	0.00502513	0	28	0
BCAM1048		hypothetical protein	-	-	-	0.0138889	0	85	0			BCAM0972	gltA	type II citrate synthase	COG0372	C	Citrate synthase	0.00361337	0	101	0
BCAM1050		hypothetical protein	-	-	-	0.00403226	0	10	0			BCAM0989	truA	tRNA pseudouridine synthase A	COG0101	J	Pseudouridylate synthase	0.0215827	0	754	0
BCAM1053a		putative phage DNA-binding protein	-	-	-	0.0057971	0.00289855	199	14			BCAM1045		hypothetical protein	-	-	-	0.00903614	0	134	0
BCAM1136		hypothetical protein	-	-	-	0.00425532	0.00212766	68	15			BCAM1046		hypothetical protein	-	-	-	0.00858369	0	133	0
BCAM1362		putative penicillin-binding protein	COG0768	M	Cell division protein FtsI/penicillin-binding protein 2	0.050217	0.00123993	6355	28			BCAM1048		hypothetical protein	-	-	-	0.0138889	0	85	0
BCAM1397A		putative squalene/phytoene synthase	COG1562	I	Phytoene/squalene synthetase	0.00220022	0	47	0			BCAM1050		hypothetical protein	-	-	-	0.00403226	0	10	0
BCAM1477	aroP	aromatic amino acid transport protein	COG1113	E	Gamma-aminobutyrate permease and related permeases	0.00339271	0	181	0			BCAM1362		putative penicillin-binding protein	COG0768	M	Cell division protein FtsI/penicillin-binding protein 2	0.050217	0	6355	0
BCAM1660		hypothetical protein	-	-	-	0.00280112	0.00280112	22	28			BCAM1397A		putative squalene/phytoene synthase	COG1562	I	Phytoene/squalene synthetase	0.00220022	0	47	0
BCAM1745		putative magnesium-transporting ATPase	COG0474	P	Cation transport ATPase	0.00127551	0	228	0			BCAM1477	aroP	aromatic amino acid transport protein	COG1113	E	Gamma-aminobutyrate permease and related permeases	0.00339271	0	181	0
BCAM1767	hipB	putative regulatory protein	-	-	-	0.00469484	0	35	0			BCAM1745		putative magnesium-transporting ATPase	COG0474	P	Cation transport ATPase	0.00127551	0	228	0
BCAM1951	0	TetR family regulatory protein (fragment)	-	-	-	0.0057971	0.00289855	48	22			BCAM1767	hipB	putative regulatory protein	-	-	-	0.00469484	0	35	0
BCAM2047		hypothetical protein	-	-	-	0.0017094	0.0017094	25	18			BCAM2047		hypothetical protein	-	-	-	0.0017094	0.0017094	25	16
BCAM2076	lysA	diaminopimelate decarboxylase	COG0019	E	Diaminopimelate decarboxylase	0.0123223	0.00189573	669	25			BCAM2076	lysA	diaminopimelate decarboxylase	COG0019	E	Diaminopimelate decarboxylase	0.0123223	0.000947867	669	2
BCAM2324		hypothetical protein	COG1719	R	Predicted hydrocarbon binding protein (contains V4R domain)	0.0021978	0	62	0			BCAM2324		hypothetical protein	COG1719	R	Predicted hydrocarbon binding protein (contains V4R domain)	0.0021978	0.0021978	62	25
BCAM2325		putative dipeptidase	COG2355	E	Zn-dependent dipeptidase, microsomal dipeptidase homolog	0.00241838	0.00120919	76	29			BCAM2688		putative isomerase	COG2942	G	N-acyl-D-glucosamine 2-epimerase	0.0413136	0.00211864	2154	26
BCAM2739		MoaA/NifB/PqqE family protein	COG0535	R	Predicted Fe-S oxidoreductases	0.0121581	0.00101317	322	10			BCAM2739		MoaA/NifB/PqqE family protein	COG0535	R	Predicted Fe-S oxidoreductases	0.0121581	0	322	0
BCAM2827		hypothetical protein	COG2854	Q	ABC-type transport system involved in resistance to organic solvents, auxiliary component	0.0255403	0.00196464	795	2			BCAM2827		hypothetical protein	COG2854	Q	ABC-type transport system involved in resistance to organic solvents, auxiliary component	0.0255403	0	795	0
BCAM2830		hypothetical protein	-	-	-	0.0165837	0.00165837	676	29			BCAM2830		hypothetical protein	-	-	-	0.0165837	0	676	0
pBCA077		hypothetical protein	-	-	-	0	0	0	0			BCAS0569		hypothetical protein	COG4317	S	Uncharacterized protein conserved in bacteria	0.00492611	0	42	0
												BCAS0585		two-component regulatory system, sensor kinase protein	COG0642	T	Signal transduction histidine kinase	0.0112721	0	1336	0
												pBCA077		hypothetical protein	-	-	-	0	0	0	0
i) Essential genes identified in input pool (Wong et al. 2016) were excluded from these lists.
ii) COG Class:
INFORMATION STORAGE AND PROCESSING			CELLULAR PROCESSES AND SIGNALING
[J] Translation, ribosomal structure and biogenesis			[D] Cell cycle control, cell division, chromosome partitioning
[A] RNA processing and modification			[Y] Nuclear structure
[K] Transcription			[V] Defense mechanisms
[L] Replication, recombination and repair			[T] Signal transduction mechanisms
[B] Chromatin structure and dynamics			[M] Cell wall/membrane/envelope biogenesis
METABOLISM			[N] Cell motility
[C] Energy production and conversion			[Z] Cytoskeleton
[G] Carbohydrate transport and metabolism			[W] Extracellular structures
[E] Amino acid transport and metabolism			[U] Intracellular trafficking, secretion, and vesicular transport
[F] Nucleotide transport and metabolism			[O] Posttranslational modification, protein turnover, chaperones
[H] Coenzyme transport and metabolism			POORLY CHARACTERIZED
[I] Lipid transport and metabolism			[R] General function prediction only
[P] Inorganic ion transport and metabolism			[S] Function unknown
[Q] Secondary metabolites biosynthesis, transport and catabolism			[-] No hits to KOG

## Sheet: Data Tab 1B-Output 6 & 24 hpi
Genetic determinants associated with in vivo survival of Burkholderia cenocepacia in the Caenorhabditis elegans worm model
Yee-Chin Wong1, Moataz Abd El Ghany2,3, Raeece Naeem2, Soon-Joo Yap4, Chee-Choong Hoh4, Arnab Pain2, Sheila Nathan1,*
Supplementary Data Table 1
DATASET 1B: Genes for which its relative reads abundance was at least four times lower in the in vivo output pool (log2 fold change < -2) than that in the initial input pool (adjusted p-value [Benjamini-Hochberg] < 0.05).
Output-6hpi													Output-24hpi
271 genes													296 genes
Gene Locus	Gene Name	Gene Description	COG ID	COG Class	COG Description	Insertion Index (Input) (No. of Insertion/Gene Length)	Insertion Index (Output) (No. of Insertion/Gene Length)	No. of Reads (Input)	No. of Reads (Output)	Log2 Fold Change	Adjusted p-value		Gene Locus	Gene Name	Gene Description	COG ID	COG Class	COG Description	Insertion Index (Input) (No. of Insertion/Gene Length)	Insertion Index (Output) (No. of Insertion/Gene Length)	No. of Reads (Input)	No. of Reads (Output)	Log2 Fold Change	Adjusted p-value
BCAL0003		MarR family regulatory protein	COG1846	K	Transcriptional regulators	0.130275	0.00550459	4927	3	-5.60898	1.23954e-05		BCAL0154		histone-like nucleoid-structuring (H-NS) protein	COG2916	R	DNA-binding protein H-NS	0.219124	0.00796813	4927	51	-5.05708	2.73695e-08
BCAL0006		putative protein lysine methyltransferase protein	COG2940	R	Proteins containing SET domain	0.174779	0.0110619	9369	177	-5.09525	0.000123667		BCAL3116	wbxB	glycosyltransferase	COG0438	M	Glycosyltransferase	0.106405	0.0340909	7625	941	-2.89156	0.032233
BCAL0011		AnsC family regulatory protein	COG1522	K	Transcriptional regulators	0.123188	0.00724638	2609	32	-4.35915	0.0024077		BCAL3135	rmlB	dTDP-D-glucose 4,6-dehydratase	COG1088	M	dTDP-D-glucose 4,6-dehydratase	0.151717	0.0199336	8648	412	-4.09474	4.03374e-05
BCAL0024	gidA	tRNA uridine 5-carboxymethylaminomethyl modification enzyme GidA	COG0445	D	NAD/FAD-utilizing enzyme apparently involved in cell division	0.0190931	0	1445	0	-3.94953	0.0103124		BCAL0001		sodium/hydrogen exchanger family protein	-	-	-	0.174081	0.0667311	15745	1462	-3.34256	0.00364826
BCAL0026		chromosome partitioning protein ParA	COG1192	D	ATPases involved in chromosome partitioning	0.0558069	0.0015083	1737	1	-4.18492	0.00463889		BCAL0002		carboxylate-amine ligase	COG2170	S	Uncharacterized conserved protein	0.166316	0.0568421	11888	1180	-3.22738	0.00654254
BCAL0145	ahcY	S-adenosyl-L-homocysteine hydrolase	COG0499	H	S-adenosylhomocysteine hydrolase	0.0496689	0	3322	0	-5.09677	0.000123667		BCAL0003		MarR family regulatory protein	COG1846	K	Transcriptional regulators	0.130275	0.0201835	4927	425	-3.25931	0.00561894
BCAL0154		histone-like nucleoid-structuring (H-NS) protein	COG2916	R	DNA-binding protein H-NS	0.219124	0	4927	0	-5.65163	1.02488e-05		BCAL0006		putative protein lysine methyltransferase protein	COG2940	R	Proteins containing SET domain	0.174779	0.050885	9369	800	-3.39522	0.00276486
BCAL0178		putative DNA methyltransferase	-	-	-	0.242775	0.00722543	22178	206	-6.18594	1.0028e-06		BCAL0024	gidA	tRNA uridine 5-carboxymethylaminomethyl modification enzyme GidA	COG0445	D	NAD/FAD-utilizing enzyme apparently involved in cell division	0.0190931	0	1445	0	-3.94953	0.000104457
BCAL0204	pyrE	orotate phosphoribosyltransferase	COG0461	F	Orotate phosphoribosyltransferase	0.17094	0.0017094	6630	138	-4.82157	0.000398892		BCAL0025	gidB	16S rRNA methyltransferase GidB	COG0357	M	Predicted S-adenosylmethionine-dependent methyltransferase involved in bacterial cell division	0.100855	0.017094	3861	308	-3.27922	0.00505327
BCAL0263	dsbD	thiol:disulfide interchange protein DsbD	COG4232	OC	Thiol:disulfide interchange protein	0.0599108	0.000637349	5407	1	-5.76884	5.7718e-06		BCAL0026		chromosome partitioning protein ParA	COG1192	D	ATPases involved in chromosome partitioning	0.0558069	0	1737	0	-4.19928	1.92524e-05
BCAL0267		putative cytochrome c biogenesis protein	COG1333	O	ResB protein required for cytochrome c biosynthesis	0.0610728	0.000531067	6706	3	-6.04609	1.73962e-06		BCAL0029		putative ATP synthase protein I AtpI	COG3312	C	F0F1-type ATP synthase, subunit I	0.14094	0.0425056	4308	361	-3.25729	0.00565972
BCAL0273	cyaY	frataxin-like protein	COG1965	P	Protein implicated in iron transport, frataxin homolog	0.121864	0	2305	0	-4.58796	0.00100735		BCAL0037	atpC	F0F1 ATP synthase subunit epsilon	COG0355	C	F0F1-type ATP synthase, epsilon subunit (mitochondrial delta subunit)	0.0550964	0.00275482	867	3	-3.23087	0.00644128
BCAL0280	aroB	3-dehydroquinate synthase	COG0337	E	3-dehydroquinate synthetase	0.0947712	0.00326797	5000	338	-3.54149	0.0375269		BCAL0083		hypothetical protein	-	-	-	0.0366316	0.0101053	5631	678	-2.88094	0.0337383
BCAL0305		hypothetical protein	COG2854	Q	ABC-type transport system involved in resistance to organic solvents, auxiliary component	0.0354478	0	1013	0	-3.47638	0.0450168		BCAL0134	cheB1	chemotaxis-specific methylesterase	COG2201	NT	Chemotaxis response regulator containing a CheY-like receiver domain and a methylesterase domain	0.0990312	0.0269107	9303	935	-3.18349	0.00823753
BCAL0324	tatB	sec-independent translocase	COG1826	U	Sec-independent protein secretion pathway components	0.0849673	0	2501	0	-4.70099	0.000617791		BCAL0145	ahcY	S-adenosyl-L-homocysteine hydrolase	COG0499	H	S-adenosylhomocysteine hydrolase	0.0496689	0	3322	0	-5.09677	2.11054e-08
BCAL0325	tatC	Sec-independent protein translocase protein TatC	COG0805	U	Sec-independent protein secretion pathway component TatC	0.141369	0.00595238	6121	24	-5.64873	1.02488e-05		BCAL0178		putative DNA methyltransferase	-	-	-	0.242775	0.0274566	22178	671	-4.85275	1.48226e-07
BCAL0394	ung	uracil-DNA glycosylase	COG0692	L	Uracil DNA glycosylase	0.0505464	0	1956	0	-4.36177	0.0024077		BCAL0204	pyrE	orotate phosphoribosyltransferase	COG0461	F	Orotate phosphoribosyltransferase	0.17094	0.00854701	6630	42	-5.56664	2.77434e-10
BCAL0401		ribulose-phosphate 3-epimerase	COG0036	G	Pentose-5-phosphate-3-epimerase	0.169231	0.0034188	7228	2	-6.16678	1.01587e-06		BCAL0263	dsbD	thiol:disulfide interchange protein DsbD	COG4232	OC	Thiol:disulfide interchange protein	0.0599108	0.000637349	5407	45	-5.24714	5.22187e-09
BCAL0403		putative outer membrane-bound lytic murein transglycosylase	COG2821	M	Membrane-bound lytic murein transglycosylase	0.105799	0.00406918	6286	4	-5.94026	2.74487e-06		BCAL0267		putative cytochrome c biogenesis protein	COG1333	O	ResB protein required for cytochrome c biosynthesis	0.0610728	0.00106213	6706	2	-6.06017	2.03901e-12
BCAL0428	trmE	tRNA modification GTPase TrmE	COG0486	R	Predicted GTPase	0.020219	0	1046	0	-3.51854	0.0400643		BCAL0268		putative cytochrome c biogenesis protein	COG0755	O	ABC-type transport system involved in cytochrome c biogenesis, permease component	0.0848963	0.00987167	5715	410	-3.51121	0.00147302
BCAL0465	def	peptide deformylase	COG0242	J	N-formylmethionyl-tRNA deformylase	0.109557	0	2691	0	-4.80271	0.000429589		BCAL0273	cyaY	frataxin-like protein	COG1965	P	Protein implicated in iron transport, frataxin homolog	0.121864	0.0107527	2305	72	-3.80556	0.00025798
BCAL0470		hypothetical protein	-	-	-	0.101392	0.00198807	2400	1	-4.6295	0.000841466		BCAL0274	mrcA	penicillin-binding protein 1A	COG5009	M	Membrane carboxypeptidase/penicillin-binding protein	0.143279	0.0457903	24395	3066	-2.95175	0.0246773
BCAL0471		two-component regulatory system, sensor kinase protein	COG5000	T	Signal transduction histidine kinase involved in nitrogen fixation and metabolism regulation	0.0666667	0	8267	0	-6.38664	4.53726e-07		BCAL0280	aroB	3-dehydroquinate synthase	COG0337	E	3-dehydroquinate synthetase	0.0947712	0.00326797	5000	113	-4.58157	1.25885e-06
BCAL0473		putative putative transcriptional regulator	COG0603	R	Predicted PP-loop superfamily ATPase	0.0479233	0	1153	0	-3.64731	0.0277133		BCAL0305		hypothetical protein	COG2854	Q	ABC-type transport system involved in resistance to organic solvents, auxiliary component	0.0354478	0.00186567	1013	1	-3.46203	0.00191153
BCAL0474		hypothetical protein	COG0602	O	Organic radical activating enzymes	0.038961	0	1259	0	-3.76447	0.0188847		BCAL0323	tatA	twin arginine translocase protein A	COG1826	U	Sec-independent protein secretion pathway components	0.116751	0.0152284	2286	48	-4.01092	6.91939e-05
BCAL0475		putative 6-pyruvoyl tetrahydropterin synthase	COG0720	H	6-pyruvoyl-tetrahydropterin synthase	0.0854922	0	1480	0	-3.98185	0.00939214		BCAL0324	tatB	sec-independent translocase	COG1826	U	Sec-independent protein secretion pathway components	0.0849673	0.0108932	2501	150	-3.37907	0.00298963
BCAL0478	rodA	rod shape-determining protein	COG0772	D	Bacterial cell division membrane protein	0.150307	0	10167	0	-6.68187	9.92826e-08		BCAL0325	tatC	Sec-independent protein translocase protein TatC	COG0805	U	Sec-independent protein secretion pathway component TatC	0.141369	0.0297619	6121	480	-3.42302	0.00238132
BCAL0479	mrdA	penicillin-binding protein	COG0768	M	Cell division protein FtsI/penicillin-binding protein 2	0.125689	0.0016538	18327	276	-5.61494	1.22262e-05		BCAL0373	hemK	protein methyltransferase HemK	COG2890	J	Methylase of polypeptide chain release factors	0.0585774	0.0083682	2517	127	-3.52715	0.00136809
BCAL0480		putative rod shape-determining protein	COG2891	M	Cell shape-determining protein	0.114416	0	4619	0	-5.56041	1.60973e-05		BCAL0381		putative lipoprotein	-	-	-	0.0833333	0.00757576	1510	62	-3.31299	0.00424453
BCAL0481		rod shape-determining protein MreC	COG1792	M	Cell shape-determining protein	0.100442	0	8374	0	-6.40497	4.53726e-07		BCAL0387		GTP-dependent nucleic acid-binding protein EngD	COG0012	J	Predicted GTPase, probable translation factor	0.162017	0.0343348	9775	909	-3.29085	0.00476566
BCAL0482	mreB	rod shape-determining protein MreB	COG1077	D	Actin-like ATPase involved in cell morphogenesis	0.119369	0	5590	0	-5.83036	4.42105e-06		BCAL0401		ribulose-phosphate 3-epimerase	COG0036	G	Pentose-5-phosphate-3-epimerase	0.169231	0.0017094	7228	15	-5.99371	2.95624e-12
BCAL0496	argB	acetylglutamate kinase	COG0548	E	Acetylglutamate kinase	0.142484	0.00130719	7832	217	-4.64513	0.000787611		BCAL0403		putative outer membrane-bound lytic murein transglycosylase	COG2821	M	Membrane-bound lytic murein transglycosylase	0.105799	0.00406918	6286	45	-5.46079	7.6485e-10
BCAL0499		two-component regulatory system, response regulator protein	COG4567	TK	Response regulator consisting of a CheY-like receiver domain and a Fis-type HTH domain	0.103896	0.004329	2503	114	-3.60449	0.0314424		BCAL0428	trmE	tRNA modification GTPase TrmE	COG0486	R	Predicted GTPase	0.020219	0	1046	0	-3.51854	0.00142916
BCAL0502		DksA/TraR C4-type zinc finger family protein	COG1734	T	DnaK suppressor protein	0.0730337	0	2060	0	-4.43296	0.00182673		BCAL0450		putative phosphonoacetate hydrolase	COG1524	R	Uncharacterized proteins of the AP superfamily	0.0338983	0.0122411	2384	247	-2.83966	0.040186
BCAL0505	xerC	site-specific tyrosine recombinase XerC	COG4973	L	Site-specific recombinase XerC	0.0664112	0	3115	0	-5.00675	0.000176878		BCAL0461		LysR family regulatory protein	COG0583	K	Transcriptional regulator	0.101904	0.0246361	6912	784	-2.98771	0.0210552
BCAL0507	dapF	diaminopimelate epimerase	COG0253	E	Diaminopimelate epimerase	0.0670038	0	2578	0	-4.74308	0.000525651		BCAL0462		DNA topoisomerase III	COG0550	L	Topoisomerase IA	0.00678733	0	799	0	-3.16832	0.00885258
BCAL0508		lipid A biosynthesis lauroyl acyltransferase	COG1560	M	Lauroyl/myristoyl acyltransferase	0.0730412	0	3265	0	-5.07253	0.000134453		BCAL0465	def	peptide deformylase	COG0242	J	N-formylmethionyl-tRNA deformylase	0.109557	0.013986	2691	151	-3.47502	0.00177244
BCAL0671		putative carbonic anhydrase	COG0288	P	Carbonic anhydrase	0.0458716	0.0030581	1607	2	-4.06482	0.00711057		BCAL0470		hypothetical protein	-	-	-	0.101392	0.00795229	2400	98	-3.65836	0.000648618
BCAL0677	dsbA	thiol:disulfide interchange protein	COG1651	O	Protein-disulfide isomerase	0.0990826	0	3204	0	-5.04614	0.000150789		BCAL0471		two-component regulatory system, sensor kinase protein	COG5000	T	Signal transduction histidine kinase involved in nitrogen fixation and metabolism regulation	0.0666667	0.000497512	8267	1	-6.37228	1.77789e-13
BCAL0678		hypothetical protein	COG3087	D	Cell division protein	0.0283688	0.00141844	1066	1	-3.52914	0.038799		BCAL0473		putative putative transcriptional regulator	COG0603	R	Predicted PP-loop superfamily ATPase	0.0479233	0	1153	0	-3.64731	0.000693484
BCAL0691		putative cytidylyltransferase	COG2870	M	ADP-heptose synthase, bifunctional sugar kinase/adenylyltransferase	0.0628019	0	1072	0	-3.5509	0.0367299		BCAL0474		hypothetical protein	COG0602	O	Organic radical activating enzymes	0.038961	0	1259	0	-3.76447	0.000337957
BCAL0738		C-terminal processing protease-3	COG0793	M	Periplasmic protease	0.0832073	0	7811	0	-6.30579	6.24052e-07		BCAL0475		putative 6-pyruvoyl tetrahydropterin synthase	COG0720	H	6-pyruvoyl-tetrahydropterin synthase	0.0854922	0.00259067	1480	7	-3.88424	0.00015557
BCAL0739	gpmA	phosphoglyceromutase	COG0588	G	Phosphoglycerate mutase 1	0.0943396	0.00157233	5418	1	-5.77172	5.7718e-06		BCAL0478	rodA	rod shape-determining protein	COG0772	D	Bacterial cell division membrane protein	0.150307	0.00204499	10167	2	-6.6533	1.41301e-14
BCAL0754		putative cytochrome c oxidase subunit III	COG1845	C	Heme/copper-type cytochrome/quinol oxidase, subunit 3	0.0889193	0.00136799	5300	230	-4.03242	0.00794339		BCAL0479	mrdA	penicillin-binding protein	COG0768	M	Cell division protein FtsI/penicillin-binding protein 2	0.125689	0.0016538	18327	140	-6.26264	2.9948e-13
BCAL0759		protoheme IX farnesyltransferase	COG0109	O	Polyprenyltransferase (cytochrome oxidase assembly factor)	0.0755208	0.00390625	3044	189	-3.44346	0.0493394		BCAL0480		putative rod shape-determining protein	COG2891	M	Cell shape-determining protein	0.114416	0	4619	0	-5.56041	2.84893e-10
BCAL0868	queF	7-cyano-7-deazaguanine reductase	COG2904	S	Uncharacterized protein conserved in bacteria	0.0325318	0	1411	0	-3.91743	0.0115973		BCAL0481		rod shape-determining protein MreC	COG1792	M	Cell shape-determining protein	0.100442	0	8374	0	-6.40497	1.76406e-13
BCAL0897	ksgA	dimethyladenosine transferase	COG0030	J	Dimethyladenosine transferase (rRNA methylation)	0.048227	0	2290	0	-4.57894	0.00104267		BCAL0482	mreB	rod shape-determining protein MreB	COG1077	D	Actin-like ATPase involved in cell morphogenesis	0.119369	0.00112613	5590	33	-5.41893	1.06957e-09
BCAL0901		putative acyltransferase	COG0204	I	1-acyl-sn-glycerol-3-phosphate acyltransferase	0.0414747	0	1516	0	-4.01436	0.00836743		BCAL0496	argB	acetylglutamate kinase	COG0548	E	Acetylglutamate kinase	0.142484	0.0156863	7832	240	-4.54408	1.65019e-06
BCAL0906	lnt	apolipoprotein N-acyltransferase	COG0815	M	Apolipoprotein N-acyltransferase	0.06639	0	5556	0	-5.82171	4.53361e-06		BCAL0502		DksA/TraR C4-type zinc finger family protein	COG1734	T	DnaK suppressor protein	0.0730337	0.00280899	2060	75	-3.6256	0.000772102
BCAL0948		putative plasmid-related recombination enzyme	-	-	-	0.0513369	0.00534759	2947	10	-4.79181	0.000449029		BCAL0505	xerC	site-specific tyrosine recombinase XerC	COG4973	L	Site-specific recombinase XerC	0.0664112	0	3115	0	-5.00675	4.2534e-08
BCAL0953	recA	recombinase A	COG0468	L	RecA/RadA recombinase	0.0945946	0.0045045	5401	228	-4.06793	0.00705951		BCAL0507	dapF	diaminopimelate epimerase	COG0253	E	Diaminopimelate epimerase	0.0670038	0.00126422	2578	43	-4.22707	1.61386e-05
BCAL0960		O-antigen polymerase family protein	-	-	-	0.0935673	0.00129955	9523	57	-5.93765	2.74487e-06		BCAL0508		lipid A biosynthesis lauroyl acyltransferase	COG1560	M	Lauroyl/myristoyl acyltransferase	0.0730412	0.00132802	3265	1	-5.05818	2.73695e-08
BCAL0967	waaF	putative ADP-heptose--LPS heptosyltransferase II	COG0859	M	ADP-heptose:LPS heptosyltransferase	0.0667421	0.00226244	3627	151	-3.89226	0.0125554		BCAL0677	dsbA	thiol:disulfide interchange protein	COG1651	O	Protein-disulfide isomerase	0.0990826	0.00733945	3204	57	-4.39538	4.8334e-06
BCAL1035	otsB	putative trehalose-phosphatase	COG1877	G	Trehalose-6-phosphatase	0.0374415	0	1311	0	-3.81865	0.0155681		BCAL0678		hypothetical protein	COG3087	D	Cell division protein	0.0283688	0.00425532	1066	67	-2.80365	0.0474848
BCAL1039		ABC transporter ATP-binding membrane protein	COG1132	V	ABC-type multidrug transport system, ATPase and permease components	0.0804376	0.0045045	7308	280	-4.28501	0.0031879		BCAL0691		putative cytidylyltransferase	COG2870	M	ADP-heptose synthase, bifunctional sugar kinase/adenylyltransferase	0.0628019	0	1072	0	-3.5509	0.00119589
BCAL1040		glycosyl transferases group 1 protein	COG0438	M	Glycosyltransferase	0.0871965	0.00441501	5388	4	-5.72163	7.12248e-06		BCAL0738		C-terminal processing protease-3	COG0793	M	Periplasmic protease	0.0832073	0.00151286	7811	27	-5.96096	3.94393e-12
BCAL1061		putative arginine N-succinyltransferase subunit beta	COG3138	E	Arginine/ornithine N-succinyltransferase beta subunit	0.0364465	0.0022779	2095	2	-4.42758	0.00185866		BCAL0739	gpmA	phosphoglyceromutase	COG0588	G	Phosphoglycerate mutase 1	0.0943396	0.0172956	5418	344	-3.63551	0.000731993
BCAL1062	astD	succinylglutamic semialdehyde dehydrogenase	COG1012	C	NAD-dependent aldehyde dehydrogenases	0.0457831	0	2944	0	-4.9279	0.000251063		BCAL0742	secB	preprotein translocase subunit SecB	COG1952	U	Preprotein translocase subunit SecB	0.097852	0.0214797	2634	267	-2.89716	0.0315701
BCAL1063	astB	succinylarginine dihydrolase	COG3724	E	Succinylarginine dihydrolase	0.022807	0	1100	0	-3.58496	0.0330489		BCAL0749		putative cytochrome c oxidase	COG1622	C	Heme/copper-type cytochrome/quinol oxidases, subunit 2	0.0873134	0.0186567	7255	671	-3.25392	0.0057449
BCAL1096		putative exodeoxyribonuclease V gamma chain	COG1330	L	Exonuclease V gamma subunit	0.0118923	0	2128	0	-4.47768	0.0015337		BCAL0750	ctaD	cytochrome c oxidase polypeptide I	COG0843	C	Heme/copper-type cytochrome/quinol oxidases, subunit 1	0.107456	0.0175439	9020	632	-3.63912	0.000720217
BCAL1097		putative exodeoxyribonuclease V beta chain	COG1074	L	ATP-dependent exoDNAse (exonuclease V) beta subunit (contains helicase and exonuclease domains)	0.00919759	0	1242	0	-3.74631	0.0199558		BCAL0754		putative cytochrome c oxidase subunit III	COG1845	C	Heme/copper-type cytochrome/quinol oxidase, subunit 3	0.0889193	0.0123119	5300	325	-3.66742	0.000621997
BCAL1098		putative exodeoxyribonuclease V alpha chain	COG0507	L	ATP-dependent exoDNAse (exonuclease V), alpha subunit - helicase superfamily I member	0.00916497	0	1022	0	-3.488	0.0434066		BCAL0757		hypothetical protein	-	-	-	0.0861423	0.0262172	3230	365	-2.84022	0.040186
BCAL1109		phage derived protein, Gp49-like	COG4679	S	Phage-related protein	0.0529801	0.00662252	1670	39	-3.67059	0.0258851		BCAL0758		putative cytochrome oxidase assembly protein	COG1612	O	Uncharacterized protein required for cytochrome oxidase assembly	0.0802534	0.0095037	5271	219	-4.07356	4.58152e-05
BCAL1120		hypothetical protein	-	-	-	0.241379	0.0287356	3687	241	-3.47321	0.0450168		BCAL0759		protoheme IX farnesyltransferase	COG0109	O	Polyprenyltransferase (cytochrome oxidase assembly factor)	0.0755208	0.00130208	3044	35	-4.54157	1.66512e-06
BCAL1121		hypothetical protein	-	-	-	0.243728	0.0322581	5712	151	-4.53328	0.0012228		BCAL0808		hypothetical protein	COG1660	R	Predicted P-loop-containing kinase	0.0568475	0.00129199	3209	46	-4.50236	2.16337e-06
BCAL1122		hypothetical protein	-	-	-	0.429492	0.0829976	72170	1998	-5.10631	0.000121053		BCAL0824		hypothetical protein	COG0628	R	Predicted permease	0.0673181	0.0130293	3390	270	-3.23763	0.00622469
BCAL1123		hypothetical protein	-	-	-	0.246212	0.0871212	6295	351	-3.82575	0.0152179		BCAL0868	queF	7-cyano-7-deazaguanine reductase	COG2904	S	Uncharacterized protein conserved in bacteria	0.0325318	0	1411	0	-3.91743	0.000128853
BCAL1124		hypothetical protein	-	-	-	0.407843	0.130392	75621	4656	-3.99287	0.00903146		BCAL0892		putative nucleotidyl transferase	COG1208	MJ	Nucleoside-diphosphate-sugar pyrophosphorylase involved in lipopolysaccharide biosynthesis/translation initiation factor 2B, gamma/epsilon subunits (eIF-2Bgamma/eIF-2Bepsilon)	0.0308943	0.00487805	1132	53	-3.0094	0.0191701
BCAL1167		hypothetical protein	-	-	-	0.080786	0	2618	0	-4.76447	0.000494931		BCAL0897	ksgA	dimethyladenosine transferase	COG0030	J	Dimethyladenosine transferase (rRNA methylation)	0.048227	0.0113475	2290	226	-2.87407	0.034662
BCAL1172		hypothetical protein	COG1479	S	Uncharacterized conserved protein	0.189655	0.0251989	23045	1059	-4.31975	0.00280953		BCAL0901		putative acyltransferase	COG0204	I	1-acyl-sn-glycerol-3-phosphate acyltransferase	0.0414747	0	1516	0	-4.01436	6.79751e-05
BCAL1221		putative porin	COG3203	M	Outer membrane protein (porin)	0.0294118	0.00108932	1575	1	-4.05173	0.00742082		BCAL0906	lnt	apolipoprotein N-acyltransferase	COG0815	M	Apolipoprotein N-acyltransferase	0.06639	0.00138313	5556	2	-5.79314	2.47052e-11
BCAL1260	carA	carbamoyl phosphate synthase small subunit	COG0505	EF	Carbamoylphosphate synthase small subunit	0.0697436	0.00102564	5318	1	-5.74533	6.48374e-06		BCAL0926	glpD	glycerol-3-phosphate dehydrogenase	COG0578	C	Glycerol-3-phosphate dehydrogenase	0.0570988	0.00925926	4713	432	-3.17744	0.00844959
BCAL1262	carB	carbamoyl phosphate synthase large subunit	COG0458	EF	Carbamoylphosphate synthase large subunit (split gene in MJ)	0.0726156	0.00144509	12766	8	-6.89639	6.17932e-08		BCAL0953	recA	recombinase A	COG0468	L	RecA/RadA recombinase	0.0945946	0.00788288	5401	152	-4.4482	3.22337e-06
BCAL1270	pstS	phosphate transport system substrate-binding exported periplasmic protein	COG0226	P	ABC-type phosphate transport system, periplasmic component	0.0408627	0.00113507	2048	73	-3.63415	0.0287103		BCAL0960		O-antigen polymerase family protein	-	-	-	0.0935673	0.0103964	9523	369	-4.35883	6.38316e-06
BCAL1271	pstC	phosphate transporter permease subunit PstC	COG0573	P	ABC-type phosphate transport system, permease component	0.0357143	0	1345	0	-3.853	0.0140829		BCAL0967	waaF	putative ADP-heptose--LPS heptosyltransferase II	COG0859	M	ADP-heptose:LPS heptosyltransferase	0.0667421	0.0113122	3627	139	-3.96293	9.68844e-05
BCAL1273	pstB	phosphate transporter ATP-binding protein	COG1117	P	ABC-type phosphate transport system, ATPase component	0.0304288	0	1327	0	-3.83491	0.0147567		BCAL1035	otsB	putative trehalose-phosphatase	COG1877	G	Trehalose-6-phosphatase	0.0374415	0.00156006	1311	24	-3.50831	0.00148455
BCAL1291		hypothetical protein	-	-	-	0.250774	0.0464396	9106	465	-4.02625	0.00805807		BCAL1039		ABC transporter ATP-binding membrane protein	COG1132	V	ABC-type multidrug transport system, ATPase and permease components	0.0804376	0.016731	7308	833	-2.98914	0.0209789
BCAL1297		hypothetical protein	COG0666	R	FOG: Ankyrin repeat	0.108824	0.00441176	5626	3	-5.79681	5.13291e-06		BCAL1040		glycosyl transferases group 1 protein	COG0438	M	Glycosyltransferase	0.0871965	0.0165563	5388	522	-3.14129	0.0100294
BCAL1328	wecB	UDP-N-acetylglucosamine 2-epimerase	COG0381	M	UDP-N-acetylglucosamine 2-epimerase	0.0192864	0	1012	0	-3.47508	0.0450168		BCAL1061		putative arginine N-succinyltransferase subunit beta	COG3138	E	Arginine/ornithine N-succinyltransferase beta subunit	0.0364465	0.0022779	2095	40	-3.97072	9.22255e-05
BCAL1467	aroC	chorismate synthase	COG0082	E	Chorismate synthase	0.0373932	0	1884	0	-4.31034	0.00290601		BCAL1063	astB	succinylarginine dihydrolase	COG3724	E	Succinylarginine dihydrolase	0.022807	0	1100	0	-3.58496	0.000971851
BCAL1508	rbfA	ribosome-binding factor A	COG0858	J	Ribosome-binding factor A	0.0791789	0	2124	0	-4.47508	0.00154088		BCAL1096		putative exodeoxyribonuclease V gamma chain	COG1330	L	Exonuclease V gamma subunit	0.0118923	0.000349773	2128	25	-4.15575	2.59675e-05
BCAL1518		AFG1-like ATPase	COG1485	R	Predicted ATPase	0.0534759	0.00106952	2597	48	-4.18769	0.0046124		BCAL1097		putative exodeoxyribonuclease V beta chain	COG1074	L	ATP-dependent exoDNAse (exonuclease V) beta subunit (contains helicase and exonuclease domains)	0.00919759	0	1242	0	-3.74631	0.000380101
BCAL1525		flp type pilus subunit	COG3847	U	Flp pilus assembly protein, pilin Flp	0.321918	0.0547945	5342	390	-3.47328	0.0450168		BCAL1098		putative exodeoxyribonuclease V alpha chain	COG0507	L	ATP-dependent exoDNAse (exonuclease V), alpha subunit - helicase superfamily I member	0.00916497	0	1022	0	-3.488	0.00165997
BCAL1548		putative sugar ABC transporter lipoprotein	COG1879	G	ABC-type sugar transport system, periplasmic component	0.0174129	0.00248756	1492	16	-3.77864	0.0180588		BCAL1121		hypothetical protein	-	-	-	0.243728	0.0752688	5712	215	-4.20561	1.85829e-05
BCAL1592		putative phage transposition protein	-	-	-	0.0455531	0.00289226	3756	4	-5.21245	7.33543e-05		BCAL1122		hypothetical protein	-	-	-	0.429492	0.19581	72170	6976	-3.35239	0.00345743
BCAL1595		putative DNA-binding phage protein	COG1396	K	Predicted transcriptional regulators	0.0299252	0.00498753	2061	70	-3.66809	0.0260115		BCAL1123		hypothetical protein	-	-	-	0.246212	0.121212	6295	254	-4.17512	2.25519e-05
BCAL1597		hypothetical protein	-	-	-	0.198459	0.0154143	7715	8	-6.17714	1.0028e-06		BCAL1167		hypothetical protein	-	-	-	0.080786	0.0196507	2618	10	-4.62697	8.83795e-07
BCAL1611	pyrD	dihydroorotate dehydrogenase 2	COG0167	F	Dihydroorotate dehydrogenase	0.0328054	0	1735	0	-4.19771	0.00447376		BCAL1260	carA	carbamoyl phosphate synthase small subunit	COG0505	EF	Carbamoylphosphate synthase small subunit	0.0697436	0.00410256	5318	4	-5.7031	6.48606e-11
BCAL1629		hypothetical protein	-	-	-	0.177515	0.0207101	3889	8	-5.20692	7.45751e-05		BCAL1262	carB	carbamoyl phosphate synthase large subunit	COG0458	EF	Carbamoylphosphate synthase large subunit (split gene in MJ)	0.0726156	0.00325145	12766	102	-5.99306	2.95624e-12
BCAL1674	amrA	periplasmic multidrug efflux lipoprotein	COG0845	M	Membrane-fusion protein	0.0446768	0	2647	0	-4.77979	0.000470029		BCAL1270	pstS	phosphate transport system substrate-binding exported periplasmic protein	COG0226	P	ABC-type phosphate transport system, periplasmic component	0.0408627	0.0045403	2048	52	-3.82085	0.000233484
BCAL1675	amrB	multidrug efflux protein	COG0841	V	Cation/multidrug efflux pump	0.0494382	0	7776	0	-6.29939	6.24052e-07		BCAL1271	pstC	phosphate transporter permease subunit PstC	COG0573	P	ABC-type phosphate transport system, permease component	0.0357143	0.00119048	1345	16	-3.63887	0.000720217
BCAL1723	cobJ	precorrin-3b C17-methyltransferase	COG1010	H	Precorrin-3B methylase	0.0137268	0.000686342	1054	1	-3.51422	0.0405201		BCAL1272	pstA	phosphate transporter permease subunit PtsA	COG0581	P	ABC-type phosphate transport system, permease component	0.0193103	0.00137931	1035	4	-3.44804	0.00207346
BCAL1793		putative metal ion transport protein	COG0598	P	Mg2+ and Co2+ transporters	0.0312125	0	1633	0	-4.1152	0.00607514		BCAL1273	pstB	phosphate transporter ATP-binding protein	COG1117	P	ABC-type phosphate transport system, ATPase component	0.0304288	0	1327	0	-3.83491	0.000213044
BCAL1826		hypothetical protein	-	-	-	0.0582011	0.00705467	2735	94	-3.86922	0.0134111		BCAL1291		hypothetical protein	-	-	-	0.250774	0.139319	9106	1029	-3.02753	0.0175675
BCAL1843		ABC transporter ATP-binding protein	COG0488	R	ATPase components of ABC transporters with duplicated ATPase domains	0.0413284	0.000738007	2605	1	-4.7432	0.000525651		BCAL1297		hypothetical protein	COG0666	R	FOG: Ankyrin repeat	0.108824	0.0235294	5626	93	-4.89085	1.08538e-07
BCAL1869		hypothetical protein	-	-	-	0.0313043	0.00521739	1311	5	-3.74826	0.0198986		BCAL1467	aroC	chorismate synthase	COG0082	E	Chorismate synthase	0.0373932	0.00213675	1884	33	-3.89891	0.000142065
BCAL1871	kup	kup system potassium uptake protein	COG3158	P	K+ transporter	0.0279011	0	2339	0	-4.60822	0.000923111		BCAL1504		RNA pseudouridylate synthase family protein	COG1187	J	16S rRNA uridine-516 pseudouridylate synthase and related pseudouridylate synthases	0.0315436	0.00134228	2886	19	-4.64918	7.37746e-07
BCAL1879	hfq	Hfq	COG1923	R	Uncharacterized host factor I protein	0.0147059	0	1855	0	-4.2891	0.0031516		BCAL1506	nusA	transcription elongation factor NusA	COG0195	K	Transcription elongation factor	0.00716561	0.000796178	752	1	-3.0765	0.0139204
BCAL1881		putative lipoprotein	COG1520	S	FOG: WD40-like repeat	0.0523077	0	3065	0	-4.98413	0.00019042		BCAL1508	rbfA	ribosome-binding factor A	COG0858	J	Ribosome-binding factor A	0.0791789	0.0117302	2124	82	-3.61115	0.000838831
BCAL1893		family M23 peptidase	COG0739	M	Membrane proteins related to metalloendopeptidases	0.0640523	0.00915033	3194	169	-3.61416	0.0305885		BCAL1518		AFG1-like ATPase	COG1485	R	Predicted ATPase	0.0534759	0.00320856	2597	80	-3.90529	0.000137631
BCAL1926	hom	homoserine dehydrogenase	COG0460	E	Homoserine dehydrogenase	0.0212202	0	1435	0	-3.94017	0.0106507		BCAL1611	pyrD	dihydroorotate dehydrogenase 2	COG0167	F	Dihydroorotate dehydrogenase	0.0328054	0	1735	0	-4.19771	1.92524e-05
BCAL1956		putative lipoprotein	COG2930	S	Uncharacterized conserved protein	0.0598802	0	1530	0	-4.0268	0.00805807		BCAL1625		tRNA-dihydrouridine synthase A	COG0042	J	tRNA-dihydrouridine synthase	0.0664452	0.00996678	3349	311	-3.06897	0.0143794
BCAL1987	purL	phosphoribosylformylglycinamidine synthase	COG0046	F	Phosphoribosylformylglycinamidine (FGAM) synthase, synthetase domain	0.0457176	0.00115741	8387	49	-5.83187	4.42105e-06		BCAL1674	amrA	periplasmic multidrug efflux lipoprotein	COG0845	M	Membrane-fusion protein	0.0446768	0	2647	0	-4.77979	2.59705e-07
BCAL1994	lon	ATP-dependent protease La	COG0466	O	ATP-dependent Lon protease, bacterial type	0.0213489	0	2709	0	-4.81198	0.000414279		BCAL1675	amrB	multidrug efflux protein	COG0841	V	Cation/multidrug efflux pump	0.0494382	0	7776	0	-6.29939	2.21501e-13
BCAL1995	clpX	ATP-dependent protease ATP-binding subunit ClpX	COG1219	O	ATP-dependent protease Clp, ATPase subunit	0.0637708	0.000924214	4318	173	-4.01642	0.00834193		BCAL1793		putative metal ion transport protein	COG0598	P	Mg2+ and Co2+ transporters	0.0312125	0.00360144	1633	67	-3.37535	0.00304263
BCAL1996	clpP	ATP-dependent Clp protease proteolytic subunit	COG0740	OU	Protease subunit of ATP-dependent Clp proteases	0.0520646	0	1736	0	-4.19849	0.00447376		BCAL1803	tkrA	2-ketogluconate reductase	COG1052	CHR	Lactate dehydrogenase and related dehydrogenases	0.0377129	0.00243309	1786	3	-4.19461	1.95531e-05
BCAL2024	mscL	large-conductance mechanosensitive channel	COG1970	M	Large-conductance mechanosensitive channel	0.0896739	0.00815217	2043	29	-4.05419	0.00738706		BCAL1843		ABC transporter ATP-binding protein	COG0488	R	ATPase components of ABC transporters with duplicated ATPase domains	0.0413284	0.00147601	2605	3	-4.71491	4.30269e-07
BCAL2044	ldcA	L,D-carboxypeptidase A	COG1619	V	Uncharacterized proteins, homologs of microcin C7 resistance protein MccF	0.04625	0	5850	0	-5.89482	3.25127e-06		BCAL1865		ribosomal large subunit pseudouridine synthase D	COG0564	J	Pseudouridylate synthases, 23S RNA-specific	0.0367965	0.00757576	2544	150	-3.40272	0.00266786
BCAL2071	smpB	SsrA-binding protein	COG0691	O	tmRNA-binding protein	0.0839895	0	1727	0	-4.1914	0.00456758		BCAL1869		hypothetical protein	-	-	-	0.0313043	0.00869565	1311	26	-3.48522	0.00167185
BCAL2103	dapE	succinyl-diaminopimelate desuccinylase	COG0624	E	Acetylornithine deacetylase/Succinyl-diaminopimelate desuccinylase and related deacylases	0.0288958	0	1450	0	-3.9542	0.0101994		BCAL1871	kup	kup system potassium uptake protein	COG3158	P	K+ transporter	0.0279011	0	2339	0	-4.60822	1.02651e-06
BCAL2128		family C40 cysteine peptidase	COG0791	M	Cell wall-associated hydrolases (invasion-associated proteins)	0.0678261	0.00695652	2707	49	-4.23564	0.00387396		BCAL1879	hfq	Hfq	COG1923	R	Uncharacterized host factor I protein	0.0147059	0	1855	0	-4.2891	1.06503e-05
BCAL2167	dapA	dihydrodipicolinate synthase	COG0329	EM	Dihydrodipicolinate synthase/N-acetylneuraminate lyase	0.0651042	0	3846	0	-5.30232	5.03727e-05		BCAL1881		putative lipoprotein	COG1520	S	FOG: WD40-like repeat	0.0523077	0.0102564	3065	220	-3.30606	0.00440048
BCAL2179	eno	phosphopyruvate hydratase	COG0148	G	Enolase	0.0613553	0.0018315	3852	2	-5.27594	5.41541e-05		BCAL1892	rpoS	RNA polymerase sigma factor RpoS	COG0568	K	DNA-directed RNA polymerase, sigma subunit (sigma70/sigma32)	0.0582524	0.0183387	3417	367	-2.91285	0.0295028
BCAL2187		hypothetical protein	COG4255	S	Uncharacterized protein conserved in bacteria	0.0272628	0.00109051	1608	1	-4.07988	0.00691298		BCAL1926	hom	homoserine dehydrogenase	COG0460	E	Homoserine dehydrogenase	0.0212202	0	1435	0	-3.94017	0.000110183
BCAL2198	iscS	cysteine desulfurase	COG1104	E	Cysteine sulfinate desulfinase/cysteine desulfurase and related enzymes	0.0489914	0.000960615	2825	1	-4.85601	0.000353124		BCAL1946		hypothetical protein	COG5662	K	Predicted transmembrane transcriptional regulator (anti-sigma factor)	0.0274869	0.0052356	1151	59	-2.97598	0.022285
BCAL2208	pdhB	dihydrolipoamide acetyltransferase	COG0508	C	Pyruvate/2-oxoglutarate dehydrogenase complex, dihydrolipoamide acyltransferase (E2) component, and related enzymes	0.0243205	0	1475	0	-3.97728	0.0094673		BCAL1987	purL	phosphoribosylformylglycinamidine synthase	COG0046	F	Phosphoribosylformylglycinamidine (FGAM) synthase, synthetase domain	0.0457176	0.00318287	8387	181	-4.91661	9.20221e-08
BCAL2231		N-acetylglutamate synthase	COG0548	E	Acetylglutamate kinase	0.0554135	0	4336	0	-5.47119	2.21509e-05		BCAL1994	lon	ATP-dependent protease La	COG0466	O	ATP-dependent Lon protease, bacterial type	0.0213489	0	2709	0	-4.81198	2.02569e-07
BCAL2290		putative bacterioferritin ferredoxin protein	COG2906	P	Bacterioferritin-associated ferredoxin	0.08867	0	1668	0	-4.14405	0.00541586		BCAL1995	clpX	ATP-dependent protease ATP-binding subunit ClpX	COG1219	O	ATP-dependent protease Clp, ATPase subunit	0.0637708	0.00277264	4318	41	-4.96963	5.92294e-08
BCAL2346	tpiA	triosephosphate isomerase	COG0149	G	Triosephosphate isomerase	0.0636646	0	2523	0	-4.71315	0.000597435		BCAL1996	clpP	ATP-dependent Clp protease proteolytic subunit	COG0740	OU	Protease subunit of ATP-dependent Clp proteases	0.0520646	0	1736	0	-4.19849	1.92524e-05
BCAL2357	ilvC	ketol-acid reductoisomerase	COG0059	EH	Ketol-acid reductoisomerase	0.095843	0	5616	0	-5.83693	4.42105e-06		BCAL2044	ldcA	L,D-carboxypeptidase A	COG1619	V	Uncharacterized proteins, homologs of microcin C7 resistance protein MccF	0.04625	0.0075	5850	124	-4.73132	3.77028e-07
BCAL2358	ilvH	acetolactate synthase 3 regulatory subunit	COG0440	E	Acetolactate synthase, small (regulatory) subunit	0.124105	0.00238663	2962	172	-3.4928	0.043012		BCAL2070		hypothetical protein	COG2867	I	Oligoketide cyclase/lipid transport protein	0.0828877	0.013369	2052	140	-3.16457	0.00900146
BCAL2359	ilvI	acetolactate synthase 3 catalytic subunit	COG0028	EH	Thiamine pyrophosphate-requiring enzymes acetolactate synthase, pyruvate dehydrogenase (cytochrome), glyoxylate carboligase, phosphonopyruvate decarboxylase	0.0793333	0.000666667	6814	157	-4.74968	0.000522558		BCAL2071	smpB	SsrA-binding protein	COG0691	O	tmRNA-binding protein	0.0839895	0.00524934	1727	75	-3.38405	0.00291519
BCAL2361		hypothetical protein	-	-	-	0.0420168	0.00560224	1502	2	-3.97323	0.00957284		BCAL2093		PII uridylyl-transferase	COG2844	O	UTP:GlnB (protein PII) uridylyltransferase	0.0570255	0.0132299	7526	787	-3.10392	0.0121517
BCAL2389	purD	phosphoribosylamine--glycine ligase	COG0151	F	Phosphoribosylamine-glycine ligase	0.067034	0.00275482	3244	127	-3.88081	0.013004		BCAL2103	dapE	succinyl-diaminopimelate desuccinylase	COG0624	E	Acetylornithine deacetylase/Succinyl-diaminopimelate desuccinylase and related deacylases	0.0288958	0	1450	0	-3.9542	0.000101724
BCAL2395	cafA	ribonuclease G	COG1530	J	Ribonucleases G and E	0.0688	0	6058	0	-5.94439	2.74487e-06		BCAL2167	dapA	dihydrodipicolinate synthase	COG0329	EM	Dihydrodipicolinate synthase/N-acetylneuraminate lyase	0.0651042	0	3846	0	-5.30232	3.35327e-09
BCAL2398		putative lipoprotein	-	-	-	0.0462287	0.00121655	2634	1	-4.75859	0.000504821		BCAL2179	eno	phosphopyruvate hydratase	COG0148	G	Enolase	0.0613553	0.0018315	3852	2	-5.27594	4.12966e-09
BCAL2424		ferredoxin	COG2878	C	Predicted NADH:ubiquinone oxidoreductase, subunit RnfB	0.0347938	0	1583	0	-4.07296	0.00704846		BCAL2193	fdx	2Fe-2S ferredoxin	COG0633	C	Ferredoxin	0.0584192	0	871	0	-3.27947	0.00505327
BCAL2433	talB	transaldolase B	COG0176	G	Transaldolase	0.067734	0	2645	0	-4.77873	0.000470029		BCAL2198	iscS	cysteine desulfurase	COG1104	E	Cysteine sulfinate desulfinase/cysteine desulfurase and related enzymes	0.0489914	0.00192123	2825	57	-4.2196	1.69578e-05
BCAL2454	parC	DNA topoisomerase IV subunit A	COG0188	L	Type IIA topoisomerase (DNA gyrase/topo II, topoisomerase IV), A subunit	0.0167173	0	1814	0	-4.25852	0.00355403		BCAL2209	aceE	pyruvate dehydrogenase subunit E1	COG2609	C	Pyruvate dehydrogenase complex, dehydrogenase (E1) component	0.0714908	0.0065388	8755	599	-3.66313	0.000636079
BCAL2455	parE	DNA topoisomerase IV subunit B	COG0187	L	Type IIA topoisomerase (DNA gyrase/topo II, topoisomerase IV), B subunit	0.014828	0	1594	0	-4.08236	0.00688201		BCAL2231		N-acetylglutamate synthase	COG0548	E	Acetylglutamate kinase	0.0554135	0.00511509	4336	159	-4.09824	3.96088e-05
BCAL2476		hypothetical protein	-	-	-	0.195122	0.0203252	4750	296	-3.61441	0.0305885		BCAL2346	tpiA	triosephosphate isomerase	COG0149	G	Triosephosphate isomerase	0.0636646	0.00776398	2523	130	-3.51151	0.00147302
BCAL2476c		putative lysozyme	COG4678	G	Muramidase (phage lambda lysozyme)	0.248889	0.0244444	12542	887	-3.67903	0.0252013		BCAL2347		putative oxidoreductase	COG0604	CR	NADPH:quinone reductase and related Zn-dependent oxidoreductases	0.0611303	0.00576701	2340	173	-3.15991	0.00912409
BCAL2500		hypothetical protein	-	-	-	0.270531	0.0169082	12096	249	-5.12704	0.000109879		BCAL2348	pnp	polynucleotide phosphorylase/polyadenylase	COG1185	J	Polyribonucleotide nucleotidyltransferase (polynucleotide phosphorylase)	0.010983	0.0010983	1558	115	-2.94704	0.0251855
BCAL2516		hypothetical protein	-	-	-	0.212598	0.00787402	6378	4	-5.96089	2.63961e-06		BCAL2357	ilvC	ketol-acid reductoisomerase	COG0059	EH	Ketol-acid reductoisomerase	0.095843	0	5616	0	-5.83693	1.57353e-11
BCAL2591		conserved hypothetical protein (pseudogene)	-	-	-	0.145392	0.0315426	38125	3212	-3.52874	0.038799		BCAL2359	ilvI	acetolactate synthase 3 catalytic subunit	COG0028	EH	Thiamine pyrophosphate-requiring enzymes acetolactate synthase, pyruvate dehydrogenase (cytochrome), glyoxylate carboligase, phosphonopyruvate decarboxylase	0.0793333	0	6814	0	-6.11145	1.23559e-12
BCAL2641		putative ornithine decarboxylase	COG1982	E	Arginine/lysine/ornithine decarboxylases	0.0727554	0.000515996	8360	1	-6.38823	4.53726e-07		BCAL2361		hypothetical protein	-	-	-	0.0420168	0.00840336	1502	104	-2.97323	0.0224203
BCAL2669		hypothetical protein	COG3471	S	Predicted periplasmic/secreted protein	0.0904762	0.0015873	3467	162	-3.76707	0.0187843		BCAL2362		hypothetical protein	-	-	-	0.0305958	0.00322061	637	2	-2.8531	0.038026
BCAL2710	ispH	4-hydroxy-3-methylbut-2-enyl diphosphate reductase	COG0761	IM	Penicillin tolerance protein	0.0335731	0	1337	0	-3.84499	0.0143804		BCAL2389	purD	phosphoribosylamine--glycine ligase	COG0151	F	Phosphoribosylamine-glycine ligase	0.067034	0.00367309	3244	100	-4.0635	4.90179e-05
BCAL2719		putative transmembrane fatty acid desaturase	COG1398	I	Fatty-acid desaturase	0.0834151	0	4426	0	-5.50016	1.95589e-05		BCAL2390	hemF	coproporphyrinogen III oxidase	COG0408	H	Coproporphyrinogen III oxidase	0.019084	0	905	0	-3.32912	0.00389596
BCAL2760		hypothetical protein	COG2835	S	Uncharacterized conserved protein	0.0958084	0	994	0	-3.45154	0.0481628		BCAL2395	cafA	ribonuclease G	COG1530	J	Ribonucleases G and E	0.0688	0.0032	6058	113	-4.85354	1.48226e-07
BCAL2773	xerD	site-specific tyrosine recombinase XerD	COG4974	L	Site-specific recombinase XerD	0.0556242	0.00123609	2338	8	-4.49659	0.00142696		BCAL2424		ferredoxin	COG2878	C	Predicted NADH:ubiquinone oxidoreductase, subunit RnfB	0.0347938	0.0064433	1583	97	-3.09477	0.0127177
BCAL2775		4Fe-4S ferredoxin	COG1600	C	Uncharacterized Fe-S protein	0.0662824	0.00576369	6896	491	-3.5653	0.0351742		BCAL2427		hypothetical protein	-	-	-	0.0458221	0.00269542	984	36	-2.99469	0.020461
BCAL2777		putative N-acetylmuramoyl-L-alanine amidase	COG0860	M	N-acetylmuramoyl-L-alanine amidase	0.0915438	0.00232739	9100	180	-5.03814	0.000153702		BCAL2428		putative cytochrome C -related protein	COG2863	C	Cytochrome c553	0.0947712	0.00653595	2193	57	-3.8684	0.000170587
BCAL2783		putative cyclopropane-fatty-acyl-phospholipid synthase	COG2230	M	Cyclopropane fatty acid synthase and related methyltransferases	0.135838	0.00578035	11286	814	-3.63892	0.0283343		BCAL2433	talB	transaldolase B	COG0176	G	Transaldolase	0.067734	0	2645	0	-4.77873	2.59705e-07
BCAL2812		putative Fur family transcriptional regulator	COG0735	P	Fe2+/Zn2+ uptake regulation proteins	0.0381679	0	1057	0	-3.53232	0.0386136		BCAL2454	parC	DNA topoisomerase IV subunit A	COG0188	L	Type IIA topoisomerase (DNA gyrase/topo II, topoisomerase IV), A subunit	0.0167173	0	1814	0	-4.25852	1.31941e-05
BCAL2820	oprM	efflux system outer membrane protein	COG1538	MU	Outer membrane protein	0.0200617	0.000771605	1616	2	-4.07241	0.00704846		BCAL2455	parE	DNA topoisomerase IV subunit B	COG0187	L	Type IIA topoisomerase (DNA gyrase/topo II, topoisomerase IV), B subunit	0.014828	0	1594	0	-4.08236	4.35719e-05
BCAL2821		RND family efflux system transporter protein	COG0841	V	Cation/multidrug efflux pump	0.0841602	0.0029401	14674	144	-5.92004	2.86988e-06		BCAL2500		hypothetical protein	-	-	-	0.270531	0.0990338	12096	1222	-3.20561	0.0073373
BCAL2822	bpeA	efflux system transport protein	COG0845	M	Membrane-fusion protein	0.0460829	0	4025	0	-5.36632	3.76181e-05		BCAL2516		hypothetical protein	-	-	-	0.212598	0.0866142	6378	762	-2.90979	0.0298521
BCAL2836	purK	phosphoribosylaminoimidazole carboxylase ATPase subunit	COG0026	F	Phosphoribosylaminoimidazole carboxylase (NCAIR synthetase)	0.0441609	0	2578	0	-4.74308	0.000525651		BCAL2641		putative ornithine decarboxylase	COG1982	E	Arginine/lysine/ornithine decarboxylases	0.0727554	0.00980392	8360	594	-3.60765	0.000853277
BCAL2837	purE	phosphoribosylaminoimidazole carboxylase catalytic subunit	COG0041	F	Phosphoribosylcarboxyaminoimidazole (NCAIR) mutase	0.0518018	0	1256	0	-3.76129	0.0190282		BCAL2644		putative ATP-binding protein	COG0489	D	ATPases involved in chromosome partitioning	0.0893434	0.0118407	5044	348	-3.52132	0.00141181
BCAL2838	purC	phosphoribosylaminoimidazole-succinocarboxamide synthase	COG0152	F	Phosphoribosylaminoimidazolesuccinocarboxamide (SAICAR) synthase	0.0923483	0	4584	0	-5.54967	1.67841e-05		BCAL2669		hypothetical protein	COG3471	S	Predicted periplasmic/secreted protein	0.0904762	0.00793651	3467	5	-5.08625	2.26284e-08
BCAL2921		ribosome-associated GTPase	COG1162	R	Predicted GTPases	0.0576408	0	2254	0	-4.55704	0.00112846		BCAL2683	cysH	phosphoadenosine phosphosulfate reductase	COG0175	EH	3'-phosphoadenosine 5'-phosphosulfate sulfotransferase (PAPS reductase)/FAD synthetase and related enzymes	0.0670827	0.0109204	2616	225	-3.06297	0.0147891
BCAL2944	hldD	ADP-l-glycero-D-manno-heptose-6-epimerase	COG0451	MG	Nucleoside-diphosphate-sugar epimerases	0.110059	0.0035503	5465	171	-4.36002	0.0024077		BCAL2710	ispH	4-hydroxy-3-methylbut-2-enyl diphosphate reductase	COG0761	IM	Penicillin tolerance protein	0.0335731	0	1337	0	-3.84499	0.000199834
BCAL2945	hldA	D-beta-D-heptose 7-phosphate kinase	COG2870	M	ADP-heptose synthase, bifunctional sugar kinase/adenylyltransferase	0.0692213	0.00247219	3632	2	-5.19331	7.81783e-05		BCAL2719		putative transmembrane fatty acid desaturase	COG1398	I	Fatty-acid desaturase	0.0834151	0.00588813	4426	65	-4.7777	2.59705e-07
BCAL2952	aroA	3-phosphoshikimate 1-carboxyvinyltransferase	COG0128	E	5-enolpyruvylshikimate-3-phosphate synthase	0.0792793	0	4191	0	-5.42324	2.78053e-05		BCAL2727	dut	deoxyuridine 5'-triphosphate nucleotidohydrolase	COG0756	F	dUTPase	0.112861	0.0314961	3036	320	-2.90046	0.031165
BCAL2956		hypothetical protein	-	-	-	0.0843137	0	2787	0	-4.8515	0.000357544		BCAL2760		hypothetical protein	COG2835	S	Uncharacterized conserved protein	0.0958084	0.00598802	994	36	-3.00793	0.0192437
BCAL2958	ompA	putative ompA family protein	COG2885	M	Outer membrane protein and related peptidoglycan-associated (lipo)proteins	0.117544	0	6538	0	-6.05268	1.73962e-06		BCAL2773	xerD	site-specific tyrosine recombinase XerD	COG4974	L	Site-specific recombinase XerD	0.0556242	0.00123609	2338	27	-4.2628	1.28769e-05
BCAL2987	dsbB	disulfide bond formation protein B	COG1495	O	Disulfide bond formation protein DsbB	0.0983982	0	3310	0	-5.0917	0.000124499		BCAL2775		4Fe-4S ferredoxin	COG1600	C	Uncharacterized Fe-S protein	0.0662824	0.012488	6896	476	-3.60239	0.000877974
BCAL3043	pgl	6-phosphogluconolactonase	COG0363	G	6-phosphogluconolactonase/Glucosamine-6-phosphate isomerase/deaminase	0.0379965	0	1392	0	-3.89918	0.0123575		BCAL2777		putative N-acetylmuramoyl-L-alanine amidase	COG0860	M	N-acetylmuramoyl-L-alanine amidase	0.0915438	0.0232739	9100	869	-3.24707	0.00594923
BCAL3112	waaC	heptosyltransferase I	COG0859	M	ADP-heptose:LPS heptosyltransferase	0.0377358	0.00117925	2034	1	-4.40113	0.00207907		BCAL2820	oprM	efflux system outer membrane protein	COG1538	MU	Outer membrane protein	0.0200617	0.00308642	1616	5	-4.03059	6.07389e-05
BCAL3114	wzx	putative O-antigen exporter	COG2244	R	Membrane protein involved in the export of O-antigen and teichoic acid	0.053271	0	3320	0	-5.09592	0.000123667		BCAL2821		RND family efflux system transporter protein	COG0841	V	Cation/multidrug efflux pump	0.0841602	0.00514517	14674	114	-6.10931	1.23559e-12
BCAL3115	wbxA	glycosyltransferase	-	-	-	0.0639881	0.0014881	3320	1	-5.08157	0.00012975		BCAL2822	bpeA	efflux system transport protein	COG0845	M	Membrane-fusion protein	0.0460829	0.000921659	4025	22	-5.07944	2.36037e-08
BCAL3116	wbxB	glycosyltransferase	COG0438	M	Glycosyltransferase	0.106405	0.00206612	7625	232	-4.54028	0.00120154		BCAL2836	purK	phosphoribosylaminoimidazole carboxylase ATPase subunit	COG0026	F	Phosphoribosylaminoimidazole carboxylase (NCAIR synthetase)	0.0441609	0.000981354	2578	36	-4.29948	9.89894e-06
BCAL3118	wecA	UDP-N-acetylglucosamine-1-P transferase	COG0472	M	UDP-N-acetylmuramyl pentapeptide phosphotransferase/UDP-N-acetylglucosamine-1-phosphate transferase	0.143312	0.00955414	10349	398	-4.39108	0.00214528		BCAL2837	purE	phosphoribosylaminoimidazole carboxylase catalytic subunit	COG0041	F	Phosphoribosylcarboxyaminoimidazole (NCAIR) mutase	0.0518018	0.00225225	1256	34	-3.33905	0.00370767
BCAL3133	rmlC	dTDP-4-keto-6-deoxy-D-glucose 3,5-epimerase	COG1898	M	dTDP-4-dehydrorhamnose 3,5-epimerase and related enzymes	0.087234	0	2186	0	-4.51475	0.00132226		BCAL2838	purC	phosphoribosylaminoimidazole-succinocarboxamide synthase	COG0152	F	Phosphoribosylaminoimidazolesuccinocarboxamide (SAICAR) synthase	0.0923483	0.00131926	4584	24	-5.23933	5.49755e-09
BCAL3135	rmlB	dTDP-D-glucose 4,6-dehydratase	COG1088	M	dTDP-D-glucose 4,6-dehydratase	0.151717	0.00221484	8648	221	-4.76831	0.000490154		BCAL2921		ribosome-associated GTPase	COG1162	R	Predicted GTPases	0.0576408	0	2254	0	-4.55704	1.49554e-06
BCAL3136	apaH	diadenosine tetraphosphatase	-	-	-	0.110644	0	4436	0	-5.50335	1.95494e-05		BCAL2926	trmD	tRNA (guanine-N(1)-)-methyltransferase	COG0336	J	tRNA-(guanine-N1)-methyltransferase	0.0295421	0	685	0	-2.97269	0.0224203
BCAL3137	plsC	putative 1-acyl-SN-glycerol-3-phosphate acyltransferase	COG0204	I	1-acyl-sn-glycerol-3-phosphate acyltransferase	0.0820793	0	3083	0	-4.99232	0.000184506		BCAL2933	dadA	D-amino acid dehydrogenase small subunit	COG0665	E	Glycine/D-amino acid oxidases (deaminating)	0.127854	0.0319635	9908	1075	-3.09042	0.0129678
BCAL3197	glyA	serine hydroxymethyltransferase	COG0112	E	Glycine/serine hydroxymethyltransferase	0.144068	0	8498	0	-6.42593	4.53726e-07		BCAL2944	hldD	ADP-l-glycero-D-manno-heptose-6-epimerase	COG0451	MG	Nucleoside-diphosphate-sugar epimerases	0.110059	0.00710059	5465	100	-4.79831	2.25781e-07
BCAL3233		glcosyltransferase	-	-	-	0.311971	0.0471584	39653	3501	-3.46459	0.0462097		BCAL2945	hldA	D-beta-D-heptose 7-phosphate kinase	COG2870	M	ADP-heptose synthase, bifunctional sugar kinase/adenylyltransferase	0.0692213	0.00370828	3632	62	-4.52588	1.81375e-06
BCAL3235		putative UDP-galactopyranose mutase	COG0562	M	UDP-galactopyranose mutase	0.330612	0.0489796	49642	2589	-4.20932	0.00431002		BCAL2946	udg	putative UDP-glucose dehydrogenase	COG1004	M	Predicted UDP-glucose 6-dehydrogenase	0.0184719	0	945	0	-3.38543	0.00290488
BCAL3257	miaA	tRNA delta(2)-isopentenylpyrophosphate transferase	COG0324	J	tRNA delta(2)-isopentenylpyrophosphate transferase	0.059952	0	3619	0	-5.21684	7.2606e-05		BCAL2952	aroA	3-phosphoshikimate 1-carboxyvinyltransferase	COG0128	E	5-enolpyruvylshikimate-3-phosphate synthase	0.0792793	0	4191	0	-5.42324	1.06957e-09
BCAL3261	purM	phosphoribosylaminoimidazole synthetase	COG0150	F	Phosphoribosylaminoimidazole (AIR) synthetase	0.154616	0.00111235	12526	185	-5.46929	2.21509e-05		BCAL2956		hypothetical protein	-	-	-	0.0843137	0	2787	0	-4.8515	1.48226e-07
BCAL3262		DnaA regulatory inactivator Hda	COG0593	L	ATPase involved in DNA replication initiation	0.100639	0	4506	0	-5.52544	1.78645e-05		BCAL2958	ompA	putative ompA family protein	COG2885	M	Outer membrane protein and related peptidoglycan-associated (lipo)proteins	0.117544	0	6538	0	-6.05268	2.04728e-12
BCAL3301	oxyR	oxidative stress regulatory protein	COG0583	K	Transcriptional regulator	0.110294	0.00122549	7209	1	-6.17725	1.0028e-06		BCAL2960		putative phosphatase	COG0546	R	Predicted phosphatases	0.116776	0.0115132	3696	227	-3.53712	0.00129838
BCAL3302	recG	ATP-dependent DNA helicase RecG	COG1200	LK	RecG-like helicase	0.10274	0.00052687	14968	1	-7.22099	1.13223e-08		BCAL2987	dsbB	disulfide bond formation protein B	COG1495	O	Disulfide bond formation protein DsbB	0.0983982	0.00686499	3310	48	-4.5261	1.81375e-06
BCAL3303	queA	S-adenosylmethionine:tRNA ribosyltransferase-isomerase	COG0809	J	S-adenosylmethionine:tRNA-ribosyltransferase-isomerase (queuine synthetase)	0.0660066	0.00110011	3268	1	-5.05946	0.000142297		BCAL3033	lolA	outer-membrane lipoprotein carrier protein	COG2834	M	Outer membrane lipoprotein-sorting protein	0.0817717	0.00170358	3001	30	-4.57615	1.29611e-06
BCAL3304	tgt	putative queuine tRNA-ribosyltransferase	COG0343	J	Queuine/archaeosine tRNA-ribosyltransferase	0.108163	0	7370	0	-6.22304	9.56817e-07		BCAL3043	pgl	6-phosphogluconolactonase	COG0363	G	6-phosphogluconolactonase/Glucosamine-6-phosphate isomerase/deaminase	0.0379965	0	1392	0	-3.89918	0.000142065
BCAL3305	yajC	preprotein translocase subunit YajC	COG1862	U	Preprotein translocase subunit YajC	0.144928	0.00362319	4566	1	-5.52976	1.77872e-05		BCAL3096	pcm	putative protein-L-isoaspartate O-methyltransferase	COG2518	O	Protein-L-isoaspartate carboxylmethyltransferase	0.0875	0.0142857	2950	278	-3.01235	0.0189492
BCAL3336	purH	bifunctional phosphoribosylaminoimidazolecarboxamide formyltransferase/IMP cyclohydrolase	COG0138	F	AICAR transformylase/IMP cyclohydrolase PurH (only IMP cyclohydrolase domain in Aful)	0.102102	0.000750751	7953	151	-5.00377	0.000177685		BCAL3112	waaC	heptosyltransferase I	COG0859	M	ADP-heptose:LPS heptosyltransferase	0.0377358	0.00117925	2034	114	-3.31788	0.00414342
BCAL3338	ruvA	Holliday junction DNA helicase RuvA	COG0632	L	Holliday junction resolvasome, DNA-binding subunit	0.0606061	0	2218	0	-4.53481	0.0012228		BCAL3114	wzx	putative O-antigen exporter	COG2244	R	Membrane protein involved in the export of O-antigen and teichoic acid	0.053271	0	3320	0	-5.09592	2.11054e-08
BCAL3339	ruvB	Holliday junction DNA helicase RuvB	COG2255	L	Holliday junction resolvasome, helicase subunit	0.053787	0	4225	0	-5.43463	2.65064e-05		BCAL3115	wbxA	glycosyltransferase	-	-	-	0.0639881	0.00892857	3320	169	-3.66832	0.000621997
BCAL3351	pyrC	dihydroorotase	COG0418	F	Dihydroorotase	0.0997854	0	6908	0	-6.13093	1.15783e-06		BCAL3117	galE	UDP-glucose epimerase	COG1087	M	UDP-glucose 4-epimerase	0.145977	0.0425287	9977	1154	-3.00646	0.019319
BCAL3359		putative glutamate dehydrogenase	COG0334	E	Glutamate dehydrogenase/leucine dehydrogenase	0.0776256	0.00182648	5308	183	-4.25622	0.0035671		BCAL3118	wecA	UDP-N-acetylglucosamine-1-P transferase	COG0472	M	UDP-N-acetylmuramyl pentapeptide phosphotransferase/UDP-N-acetylglucosamine-1-phosphate transferase	0.143312	0.0414013	10349	1006	-3.23994	0.0061697
BCAL3377	omlA	putative outer membrane protein	COG2913	J	Small protein A (tmRNA-binding)	0.0897059	0.00441176	5324	81	-4.9053	0.000278587		BCAL3132	rmlD	dTDP-4-keto-L-rhamnose reductase	COG1091	M	dTDP-4-dehydrorhamnose reductase	0.260814	0.0814249	20451	1827	-3.41478	0.00249168
BCAL3388	gapA	glyceraldehyde 3-phosphate dehydrogenase 1	COG0057	G	Glyceraldehyde-3-phosphate dehydrogenase/erythrose-4-phosphate dehydrogenase	0.116279	0.00116279	6441	1	-6.01708	1.98657e-06		BCAL3133	rmlC	dTDP-4-keto-6-deoxy-D-glucose 3,5-epimerase	COG1898	M	dTDP-4-dehydrorhamnose 3,5-epimerase and related enzymes	0.087234	0.00212766	2186	1	-4.5004	2.17446e-06
BCAL3389	tktA	transketolase	COG0021	G	Transketolase	0.0788429	0	6517	0	-6.04811	1.73962e-06		BCAL3136	apaH	diadenosine tetraphosphatase	-	-	-	0.110644	0.00140056	4436	39	-5.02826	3.53545e-08
BCAL3400	pyrF	orotidine 5'-phosphate decarboxylase	COG0284	F	Orotidine-5'-phosphate decarboxylase	0.103546	0.00141844	5257	1	-5.729	6.97842e-06		BCAL3137	plsC	putative 1-acyl-SN-glycerol-3-phosphate acyltransferase	COG0204	I	1-acyl-sn-glycerol-3-phosphate acyltransferase	0.0820793	0.00547196	3083	37	-4.53814	1.69369e-06
BCAL3418		putative thioredoxin protein	COG0526	OC	Thiol-disulfide isomerase and thioredoxins	0.0723404	0.00212766	1572	1	-4.04915	0.00745892		BCAL3197	glyA	serine hydroxymethyltransferase	COG0112	E	Glycine/serine hydroxymethyltransferase	0.144068	0.00659134	8498	186	-4.90991	9.42799e-08
BCAL3430	ampD	N-acetyl-anhydromuranmyl-L-alanine amidase	COG3023	V	Negative regulator of beta-lactamase expression	0.101392	0.00397614	4256	273	-3.54576	0.0371105		BCAL3257	miaA	tRNA delta(2)-isopentenylpyrophosphate transferase	COG0324	J	tRNA delta(2)-isopentenylpyrophosphate transferase	0.059952	0.00119904	3619	37	-4.76267	2.93019e-07
BCAL3437		dinucleoside polyphosphate hydrolase	COG0494	LR	NTP pyrophosphohydrolases including oxidative damage repair enzymes	0.193078	0.00364299	6875	167	-4.70728	0.000609423		BCAL3261	purM	phosphoribosylaminoimidazole synthetase	COG0150	F	Phosphoribosylaminoimidazole (AIR) synthetase	0.154616	0.0111235	12526	231	-5.25342	5.04069e-09
BCAL3470	mraW	S-adenosyl-methyltransferase MraW	COG0275	M	Predicted S-adenosylmethionine-dependent methyltransferase involved in cell envelope biogenesis	0.168539	0	10612	0	-6.74308	9.65528e-08		BCAL3262		DnaA regulatory inactivator Hda	COG0593	L	ATPase involved in DNA replication initiation	0.100639	0	4506	0	-5.52544	3.99036e-10
BCAM0149		putative phospholipase D protein	COG1502	I	Phosphatidylserine/phosphatidylglycerophosphate/cardiolipin synthases and related enzymes	0.292264	0.0446991	65889	5196	-3.63925	0.0283343		BCAL3275	hrcA	heat-inducible transcription repressor	COG1420	K	Transcriptional regulator of heat shock gene	0.154023	0.0356322	11636	1119	-3.26717	0.00539393
BCAM0163		putative microcin immunity protein	-	-	-	0.096875	0.009375	1944	75	-3.54597	0.0371105		BCAL3301	oxyR	oxidative stress regulatory protein	COG0583	K	Transcriptional regulator	0.110294	0.0134804	7209	146	-4.89294	1.08418e-07
BCAM0550		putative exported lipase	-	-	-	0.018315	0	1082	0	-3.56316	0.0353019		BCAL3302	recG	ATP-dependent DNA helicase RecG	COG1200	LK	RecG-like helicase	0.10274	0.00368809	14968	312	-5.1927	8.54544e-09
BCAM0637		major facilitator superfamily protein	-	-	-	0.022493	0.00187441	1128	2	-3.58967	0.0327607		BCAL3303	queA	S-adenosylmethionine:tRNA ribosyltransferase-isomerase	COG0809	J	S-adenosylmethionine:tRNA-ribosyltransferase-isomerase (queuine synthetase)	0.0660066	0	3268	0	-5.07382	2.43497e-08
BCAM0780		putative helicase	COG1061	KL	DNA or RNA helicases of superfamily II	0.114892	0.0104083	20944	83	-6.84542	6.17932e-08		BCAL3304	tgt	putative queuine tRNA-ribosyltransferase	COG0343	J	Queuine/archaeosine tRNA-ribosyltransferase	0.108163	0.00612245	7370	148	-4.9127	9.36238e-08
BCAM0899		homoserine kinase	COG2334	R	Putative homoserine kinase type II (protein kinase fold)	0.0235018	0	1196	0	-3.69599	0.0237707		BCAL3305	yajC	preprotein translocase subunit YajC	COG1862	U	Preprotein translocase subunit YajC	0.144928	0.0471014	4566	463	-3.05098	0.0156411
BCAM0902		hypothetical protein	-	-	-	0.0725806	0	1699	0	-4.16912	0.00490144		BCAL3335	fis	DNA-binding protein Fis	COG2901	KL	Factor for inversion stimulation Fis, transcriptional activator	0.17	0.05	2501	191	-3.15998	0.00912409
BCAM0938		GNAT family acetyltransferase	-	-	-	0.0369181	0.00321027	1746	2	-4.17776	0.00475355		BCAL3336	purH	bifunctional phosphoribosylaminoimidazolecarboxamide formyltransferase/IMP cyclohydrolase	COG0138	F	AICAR transformylase/IMP cyclohydrolase PurH (only IMP cyclohydrolase domain in Aful)	0.102102	0.000750751	7953	1	-6.3171	2.13161e-13
BCAM0965	mdh	malate dehydrogenase	COG0039	C	Malate/lactate dehydrogenases	0.0345238	0.00119048	1403	1	-3.89542	0.0124615		BCAL3337	ruvC	Holliday junction resolvase	COG0817	L	Holliday junction resolvasome, endonuclease subunit	0.0367965	0	922	0	-3.35332	0.00345444
BCAM0998	purF	amidophosphoribosyltransferase	COG0034	F	Glutamine phosphoribosylpyrophosphate amidotransferase	0.0728528	0.000766871	7001	1	-6.1356	1.15783e-06		BCAL3338	ruvA	Holliday junction DNA helicase RuvA	COG0632	L	Holliday junction resolvasome, DNA-binding subunit	0.0606061	0	2218	0	-4.53481	1.7215e-06
BCAM1012		putative histone-like protein	-	-	-	0.0626632	0	1500	0	-4	0.00882157		BCAL3339	ruvB	Holliday junction DNA helicase RuvB	COG2255	L	Holliday junction resolvasome, helicase subunit	0.053787	0.00109769	4225	1	-5.42027	1.06957e-09
BCAM1056		hypothetical protein	-	-	-	0.0364683	0	1347	0	-3.85499	0.0140829		BCAL3351	pyrC	dihydroorotase	COG0418	F	Dihydroorotase	0.0997854	0.00214592	6908	6	-6.04687	2.04728e-12
BCAM1082A		putative exported phage protein	-	-	-	0.116147	0.00566572	3381	210	-3.48916	0.0433956		BCAL3359		putative glutamate dehydrogenase	COG0334	E	Glutamate dehydrogenase/leucine dehydrogenase	0.0776256	0.00821918	5308	169	-4.32942	7.93806e-06
BCAM1194		putative PIN domain-containing protein	COG1487	R	Predicted nucleic acid-binding protein, contains PIN domain	0.0574713	0.00287356	1618	45	-3.56661	0.0351524		BCAL3377	omlA	putative outer membrane protein	COG2913	J	Small protein A (tmRNA-binding)	0.0897059	0.0117647	5324	339	-3.62706	0.000769185
BCAM1316a		hypothetical protein	-	-	-	0.174497	0.0134228	4116	188	-3.87173	0.0133724		BCAL3388	gapA	glyceraldehyde 3-phosphate dehydrogenase 1	COG0057	G	Glyceraldehyde-3-phosphate dehydrogenase/erythrose-4-phosphate dehydrogenase	0.116279	0.0139535	6441	325	-3.94398	0.000107962
BCAM1333		putative exopolysaccharide acyltransferase	COG1835	I	Predicted acyltransferases	0.0235897	0.00102564	1395	1	-3.88772	0.0127186		BCAL3389	tktA	transketolase	COG0021	G	Transketolase	0.0788429	0.000567215	6517	1	-6.03375	2.23256e-12
BCAM1362		putative penicillin-binding protein	COG0768	M	Cell division protein FtsI/penicillin-binding protein 2	0.050217	0	6355	0	-6.01235	1.98657e-06		BCAL3400	pyrF	orotidine 5'-phosphate decarboxylase	COG0284	F	Orotidine-5'-phosphate decarboxylase	0.103546	0.00425532	5257	89	-4.82497	1.82875e-07
BCAM1519		putative UDP-N-acetylglucosamine 1-carboxyvinyltransferase	COG0766	M	UDP-N-acetylglucosamine enolpyruvyl transferase	0.0397471	0.00361337	2244	86	-3.6556	0.0271165		BCAL3437		dinucleoside polyphosphate hydrolase	COG0494	LR	NTP pyrophosphohydrolases including oxidative damage repair enzymes	0.193078	0.0200364	6875	260	-4.27612	1.1696e-05
BCAM1629		acetyl-CoA acetyltransferase	COG0183	I	Acetyl-CoA acetyltransferase	0.0193878	0.00102041	1183	6	-3.59739	0.0320596		BCAL3454		hypothetical protein	-	-	-	0.019656	0.004914	858	29	-2.89265	0.0321721
BCAM1848		IclR family regulatory protein	COG1414	K	Transcriptional regulator	0.0246238	0.00136799	1052	1	-3.51171	0.0407203		BCAL3470	mraW	S-adenosyl-methyltransferase MraW	COG0275	M	Predicted S-adenosylmethionine-dependent methyltransferase involved in cell envelope biogenesis	0.168539	0.00499376	10612	52	-6.13901	1.05567e-12
BCAM1874		putative GTP cyclohydrolase II (pseudogene)	COG0807	H	GTP cyclohydrolase II	0.16122	0.0204568	634261	31901	-4.30912	0.00290601		BCAM0003		putative partition protein ParA	COG1192	D	ATPases involved in chromosome partitioning	0.0283688	0	734	0	-3.06005	0.014963
BCAM1876		hypothetical protein	-	-	-	0.372549	0.0392157	18915	617	-4.72902	0.000557988		BCAM0004	parB	putative partitioning protein ParB	COG1475	K	Predicted transcriptional regulators	0.0188261	0	725	0	-3.04439	0.0161341
BCAM1876A		hypothetical protein	-	-	-	0.298246	0.0233918	6244	4	-5.93074	2.77262e-06		BCAM0149		putative phospholipase D protein	COG1502	I	Phosphatidylserine/phosphatidylglycerophosphate/cardiolipin synthases and related enzymes	0.292264	0.120344	65889	5448	-3.57219	0.00104934
BCAM1877		hypothetical protein	COG5545	R	Predicted P-loop ATPase and inactivated derivatives	0.29357	0.034687	35952	786	-5.34663	4.13058e-05		BCAM0150		putative lipoprotein	COG0790	R	FOG: TPR repeat, SEL1 subfamily	0.21743	0.102426	33332	4159	-2.97264	0.0224203
BCAM1878		putative phage repressor protein	-	-	-	0.218978	0.0291971	13508	246	-5.29754	5.09503e-05		BCAM0710		family M35 metallopeptidase	-	-	-	0.175123	0.0474632	8919	430	-4.0889	4.18121e-05
BCAM1878A		hypothetical protein	-	-	-	0.268817	0.0215054	2460	2	-4.6495	0.000777668		BCAM0780		putative helicase	COG1061	KL	DNA or RNA helicases of superfamily II	0.114892	0.0240192	20944	1020	-4.23184	1.56877e-05
BCAM1879		hypothetical protein	COG3617	K	Prophage antirepressor	0.283824	0.0352941	20615	528	-5.04377	0.000150947		BCAM0899		homoserine kinase	COG2334	R	Putative homoserine kinase type II (protein kinase fold)	0.0235018	0	1196	0	-3.69599	0.000523795
BCAM1880		hypothetical protein	-	-	-	0.285211	0.0352113	6860	192	-4.57505	0.0010536		BCAM0904	polA	DNA polymerase I	COG0749	L	DNA polymerase I - 3'-5' exonuclease and polymerase domains	0.0439795	0.00811272	6052	308	-3.91441	0.000130744
BCAM1882		hypothetical protein	-	-	-	0.319495	0.0451264	23720	1045	-4.37875	0.00225134		BCAM0916		hypothetical protein	COG1610	S	Uncharacterized conserved protein	0.0551181	0.00262467	1048	1	-3.5067	0.00149188
BCAM1885		putative phage-related endonuclease	-	-	-	0.185859	0.0323232	8469	202	-4.82651	0.000393042		BCAM0928	neo	aminoglycoside 3'-phosphotransferase	COG3231	J	Aminoglycoside phosphotransferase	0.0118168	0.0014771	607	1	-2.80735	0.0468073
BCAM1886		hypothetical protein	-	-	-	0.328313	0.0301205	15155	238	-5.49612	1.96711e-05		BCAM0965	mdh	malate dehydrogenase	COG0039	C	Malate/lactate dehydrogenases	0.0345238	0	1403	0	-3.90977	0.000134217
BCAM1887		hypothetical protein	-	-	-	0.244643	0.0232143	14605	43	-6.68415	9.92826e-08		BCAM0989	truA	tRNA pseudouridine synthase A	COG0101	J	Pseudouridylate synthase	0.0215827	0.0028777	754	19	-2.84327	0.0397556
BCAM1888		putative phage terminase small subunit	-	-	-	0.248862	0.0227618	15340	444	-4.82692	0.000393042		BCAM0998	purF	amidophosphoribosyltransferase	COG0034	F	Glutamine phosphoribosylpyrophosphate amidotransferase	0.0728528	0.0053681	7001	194	-4.59413	1.14439e-06
BCAM1889		putative phage terminase large subunit	-	-	-	0.195516	0.0206278	20186	1260	-3.89881	0.0123575		BCAM1053B		hypothetical protein	-	-	-	0.0229358	0	740	0	-3.07039	0.0143267
BCAM1890		hypothetical protein	-	-	-	0.263285	0.0386473	37176	1043	-5.02735	0.000160758		BCAM1057		putative phage endodeoxyribonuclease RusA	COG4570	L	Holliday junction resolvase	0.0274314	0	883	0	-3.29719	0.00461363
BCAM1891		hypothetical protein	-	-	-	0.226744	0.00930233	15371	204	-5.66935	9.48975e-06		BCAM1362		putative penicillin-binding protein	COG0768	M	Cell division protein FtsI/penicillin-binding protein 2	0.050217	0	6355	0	-6.01235	2.69598e-12
BCAM1892		hypothetical protein	-	-	-	0.207843	0.0137255	9954	363	-4.44061	0.00178042		BCAM1874		putative GTP cyclohydrolase II (pseudogene)	COG0807	H	GTP cyclohydrolase II	0.16122	0.0588102	634261	58430	-3.43806	0.0021828
BCAM1893		hypothetical protein	-	-	-	0.172205	0.0120846	9083	253	-4.70123	0.000617791		BCAM1876		hypothetical protein	-	-	-	0.372549	0.189542	18915	2390	-2.93292	0.0267627
BCAM1894		hypothetical protein	-	-	-	0.129741	0.011976	4474	264	-3.65145	0.0274143		BCAM1876A		hypothetical protein	-	-	-	0.298246	0.111111	6244	419	-3.61159	0.000838831
BCAM1895		hypothetical protein	-	-	-	0.183908	0.0206897	13132	241	-5.27812	5.41541e-05		BCAM1877		hypothetical protein	COG5545	R	Predicted P-loop ATPase and inactivated derivatives	0.29357	0.115905	35952	3970	-3.14698	0.00975988
BCAM1896		hypothetical protein	-	-	-	0.179487	0.013986	5783	171	-4.44019	0.00178042		BCAM1878		putative phage repressor protein	-	-	-	0.218978	0.0656934	13508	411	-4.73499	3.70276e-07
BCAM1897		hypothetical phage membrane protein	-	-	-	0.239401	0.0349127	7278	210	-4.57289	0.00105609		BCAM1878A		hypothetical protein	-	-	-	0.268817	0.0967742	2460	248	-2.87898	0.0339482
BCAM1898		hypothetical protein	-	-	-	0.301333	0.04	15281	285	-5.32015	4.7075e-05		BCAM1879		hypothetical protein	COG3617	K	Prophage antirepressor	0.283824	0.0838235	20615	769	-4.57518	1.29611e-06
BCAM1899		putative phage baseplate protein	-	-	-	0.20948	0.0214067	10969	197	-5.21992	7.23898e-05		BCAM1880		hypothetical protein	-	-	-	0.285211	0.109155	6860	521	-3.48642	0.00166785
BCAM1900		hypothetical protein	-	-	-	0.147321	0.0345982	10629	358	-4.55002	0.00115708		BCAM1882		hypothetical protein	-	-	-	0.319495	0.120939	23720	1885	-3.58496	0.000971851
BCAM1901		hypothetical protein	-	-	-	0.185925	0.018245	21338	451	-5.28197	5.38962e-05		BCAM1885		putative phage-related endonuclease	-	-	-	0.185859	0.0606061	8469	285	-4.4762	2.57827e-06
BCAM1902		hypothetical protein	-	-	-	0.106667	0.00533333	2495	2	-4.66909	0.00071409		BCAM1886		hypothetical protein	-	-	-	0.328313	0.153614	15155	805	-4.07522	4.56097e-05
BCAM1903		hypothetical protein	-	-	-	0.184615	0.0197802	7506	427	-3.85126	0.0141115		BCAM1887		hypothetical protein	-	-	-	0.244643	0.0803571	14605	542	-4.51759	1.92355e-06
BCAM1903A		hypothetical protein	-	-	-	0.211382	0.00813008	2153	45	-3.95772	0.0101342		BCAM1888		putative phage terminase small subunit	-	-	-	0.248862	0.0546282	15340	584	-4.49653	2.22138e-06
BCAM1904		hypothetical protein	-	-	-	0.119747	0.0138169	13392	268	-5.19625	7.79509e-05		BCAM1889		putative phage terminase large subunit	-	-	-	0.195516	0.0573991	20186	804	-4.48802	2.36022e-06
BCAM1907		hypothetical protein	-	-	-	0.170213	0.0106383	9164	358	-4.33822	0.00262411		BCAM1890		hypothetical protein	-	-	-	0.263285	0.0829308	37176	2156	-4.04641	5.48342e-05
BCAM1908		hypothetical protein	-	-	-	0.199187	0.00406504	3892	1	-5.30468	5.03727e-05		BCAM1891		hypothetical protein	-	-	-	0.226744	0.0523256	15371	713	-4.25017	1.38316e-05
BCAM1909		hypothetical protein	-	-	-	0.244755	0.041958	21575	1299	-3.95356	0.0101994		BCAM1892		hypothetical protein	-	-	-	0.207843	0.0470588	9954	403	-4.32107	8.40612e-06
BCAM1910		hypothetical protein	-	-	-	0.15978	0.0137741	5076	32	-5.29323	5.14124e-05		BCAM1893		hypothetical protein	-	-	-	0.172205	0.0453172	9083	134	-5.29439	3.52614e-09
BCAM1911		hypothetical protein	-	-	-	0.0909091	0.0058651	1949	2	-4.32828	0.00272373		BCAM1894		hypothetical protein	-	-	-	0.129741	0.0339321	4474	336	-3.39106	0.00282154
BCAM1912		hypothetical protein	-	-	-	0.105928	0.00971817	8017	11	-6.19232	1.0028e-06		BCAM1895		hypothetical protein	-	-	-	0.183908	0.0482759	13132	234	-5.30804	3.26471e-09
BCAM1913		hypothetical protein	-	-	-	0.0691964	0.00818452	5102	12	-5.5375	1.76499e-05		BCAM1896		hypothetical protein	-	-	-	0.179487	0.044289	5783	301	-3.87488	0.000164033
BCAM1914		hypothetical phage protein (pseudogene)	-	-	-	0.0249758	0.00169738	4830	134	-4.39701	0.00210337		BCAM1897		hypothetical phage membrane protein	-	-	-	0.239401	0.0573566	7278	374	-3.96027	9.80508e-05
BCAM1921		putative phage membrane protein	-	-	-	0.348468	0.0658343	56993	4958	-3.49667	0.0427416		BCAM1898		hypothetical protein	-	-	-	0.301333	0.109333	15281	508	-4.66093	6.74697e-07
BCAM1922		putative DNA-binding phage protein	-	-	-	0.272076	0.0357995	14915	795	-4.06837	0.00705951		BCAM1899		putative phage baseplate protein	-	-	-	0.20948	0.0840979	10969	565	-4.05703	5.10505e-05
BCAM2290		putative gamma-butyrobetaine dioxygenase	COG2175	Q	Probable taurine catabolism dioxygenase	0.0321637	0.000974659	1594	1	-4.06801	0.00705951		BCAM1900		hypothetical protein	-	-	-	0.147321	0.0558036	10629	712	-3.72389	0.000439689
BCAM2451		two-component regulatory system sensor kinase	COG0642	T	Signal transduction histidine kinase	0.0364444	0	2759	0	-4.83744	0.00037966		BCAM1901		hypothetical protein	-	-	-	0.185925	0.0660295	21338	1115	-4.14114	2.88072e-05
BCAM2527		hypothetical protein	-	-	-	0.0264993	0.0013947	1136	1	-3.61325	0.0305885		BCAM1902		hypothetical protein	-	-	-	0.106667	0.0293333	2495	196	-3.13207	0.0104658
BCAM2688		putative isomerase	COG2942	G	N-acyl-D-glucosamine 2-epimerase	0.0413136	0	2154	0	-4.49442	0.00143085		BCAM1903		hypothetical protein	-	-	-	0.184615	0.0593407	7506	488	-3.69325	0.000530205
BCAM2735		NAD dependent epimerase/dehydratase family protein	COG0451	MG	Nucleoside-diphosphate-sugar epimerases	0.0547786	0	3083	0	-4.99232	0.000184506		BCAM1903A		hypothetical protein	-	-	-	0.211382	0.0243902	2153	22	-4.20689	1.8562e-05
BCAM2773		putative DNA-binding protein	COG1396	K	Predicted transcriptional regulators	0.034632	0.0021645	1343	1	-3.83664	0.0147262		BCAM1904		hypothetical protein	-	-	-	0.119747	0.0466321	13392	968	-3.65912	0.000648618
BCAS0228		hypothetical protein	COG3569	L	Topoisomerase IB	0.0296804	0.00342466	1738	8	-4.08903	0.00673357		BCAM1907		hypothetical protein	-	-	-	0.170213	0.0549645	9164	342	-4.38952	5.01889e-06
BCAS0373		LacI family regulatory protein	COG1609	K	Transcriptional regulators	0.0214932	0	1346	0	-3.854	0.0140829		BCAM1908		hypothetical protein	-	-	-	0.199187	0.0284553	3892	95	-4.35557	6.4879e-06
BCAS0391		ABC transporter ATP-binding protein	COG1123	R	ATPase components of various ABC-type transport systems, contain duplicated ATPase	0.021978	0	1202	0	-3.70266	0.0232914		BCAM1909		hypothetical protein	-	-	-	0.244755	0.0809191	21575	916	-4.41506	4.15342e-06
BCAS0463		hypothetical protein	-	-	-	0.0247396	0	1028	0	-3.4957	0.0427416		BCAM1910		hypothetical protein	-	-	-	0.15978	0.0358127	5076	140	-4.43073	3.68722e-06
BCAS0520	BcepMu37	hypothetical protein	-	-	-	0.0429293	0.00252525	1122	1	-3.59682	0.0320596		BCAM1911		hypothetical protein	-	-	-	0.0909091	0.0175953	1949	88	-3.44612	0.00208769
BCAS0544	BcepMu11	hypothetical protein	-	-	-	0.0824176	0	1205	0	-3.70598	0.0231072		BCAM1912		hypothetical protein	-	-	-	0.105928	0.0291545	8017	160	-4.96436	5.98573e-08
BCAS0549	BcepMu6	hypothetical protein	-	-	-	0.0472222	0	1476	0	-3.9782	0.0094673		BCAM1913		hypothetical protein	-	-	-	0.0691964	0.0252976	5102	173	-4.25209	1.37512e-05
BCAS0585		two-component regulatory system, sensor kinase protein	COG0642	T	Signal transduction histidine kinase	0.0112721	0	1336	0	-3.84398	0.0143804		BCAM1914		hypothetical phage protein (pseudogene)	-	-	-	0.0249758	0.00727449	4830	444	-3.17991	0.00836879
pBCA013		hypothetical protein	-	-	-	0.103004	0.00429185	11678	155	-5.52945	1.77872e-05		BCAM1922		putative DNA-binding phage protein	-	-	-	0.272076	0.128878	14915	909	-3.89541	0.000144671
pBCA014		hypothetical protein	-	-	-	0.0521327	0	8020	0	-6.34341	5.50703e-07		BCAM2076	lysA	diaminopimelate decarboxylase	COG0019	E	Diaminopimelate decarboxylase	0.0123223	0	669	0	-2.94298	0.0255239
pBCA015		hypothetical protein	-	-	-	0.125	0.00694444	9751	116	-5.51117	1.90347e-05		BCAM2080		bifunctional nicotinamide mononucleotide adenylyltransferase/ADP-ribose pyrophosphatase	COG1056	H	Nicotinamide mononucleotide adenylyltransferase	0.0418079	0.00677966	1846	153	-2.9433	0.0255239
pBCA016		hypothetical protein	-	-	-	0.128457	0.014273	64638	4324	-3.87119	0.0133724		BCAM2451		two-component regulatory system sensor kinase	COG0642	T	Signal transduction histidine kinase	0.0364444	0	2759	0	-4.83744	1.65857e-07
pBCA037		hypothetical protein	-	-	-	0.025641	0.00320513	1450	29	-3.58683	0.0329624		BCAM2688		putative isomerase	COG2942	G	N-acyl-D-glucosamine 2-epimerase	0.0413136	0.00211864	2154	53	-3.88088	0.000158253
i) Both lists of genes also include conditionally essential genes identified for in vitro growth in LB and NGM (output-LB and output-NGM)													BCAM2735		NAD dependent epimerase/dehydratase family protein	COG0451	MG	Nucleoside-diphosphate-sugar epimerases	0.0547786	0.00582751	3083	178	-3.51723	0.0014333
ii) COG Class:													BCAM2827		hypothetical protein	COG2854	Q	ABC-type transport system involved in resistance to organic solvents, auxiliary component	0.0255403	0	795	0	-3.16189	0.00909885
INFORMATION STORAGE AND PROCESSING			CELLULAR PROCESSES AND SIGNALING										BCAM2830		hypothetical protein	-	-	-	0.0165837	0	676	0	-2.95606	0.02423
[J] Translation, ribosomal structure and biogenesis			[D] Cell cycle control, cell division, chromosome partitioning										BCAS0084		TetR family regulatory protein	COG1309	K	Transcriptional regulator	0.0248447	0	630	0	-2.8679	0.0356082
[A] RNA processing and modification			[Y] Nuclear structure										BCAS0463		hypothetical protein	-	-	-	0.0247396	0	1028	0	-3.4957	0.00159018
[K] Transcription			[V] Defense mechanisms										BCAS0539		cro/cI repressor transcription regulator	-	-	-	0.0337079	0.0168539	3371	111	-4.04004	5.70566e-05
[L] Replication, recombination and repair			[T] Signal transduction mechanisms										BCAS0544		hypothetical protein	-	-	-	0.0824176	0	1205	0	-3.70598	0.000492952
[B] Chromatin structure and dynamics			[M] Cell wall/membrane/envelope biogenesis										BCAS0585		two-component regulatory system, sensor kinase protein	COG0642	T	Signal transduction histidine kinase	0.0112721	0.000805153	1336	55	-3.21172	0.00711914
METABOLISM			[N] Cell motility										BCAS0666		putative ankyrin-repeat exported protein	COG0666	R	FOG: Ankyrin repeat	0.0148649	0.0027027	971	47	-2.86507	0.0359819
[C] Energy production and conversion			[Z] Cytoskeleton										BCAS0688		TetR family regulatory protein	COG1309	K	Transcriptional regulator	0.0641026	0.0042735	1680	29	-3.78643	0.000292529
[G] Carbohydrate transport and metabolism			[W] Extracellular structures										BCAS0758		hypothetical protein	COG5642	S	Uncharacterized conserved protein	0.0385604	0.00257069	1012	43	-2.95907	0.0239476
[E] Amino acid transport and metabolism			[U] Intracellular trafficking, secretion, and vesicular transport										pBCA011		putative adhesin (pseudogene)	-	-	-	0.0266033	0.00593824	13186	1222	-3.32911	0.00389596
[F] Nucleotide transport and metabolism			[O] Posttranslational modification, protein turnover, chaperones										pBCA012		hypothetical protein	-	-	-	0.118497	0.0476879	23752	1806	-3.64549	0.000697711
[H] Coenzyme transport and metabolism			POORLY CHARACTERIZED										pBCA013		hypothetical protein	-	-	-	0.103004	0.00858369	11678	63	-6.17508	7.66923e-13
[I] Lipid transport and metabolism			[R] General function prediction only										pBCA014		hypothetical protein	-	-	-	0.0521327	0	8020	0	-6.34341	1.91713e-13
[P] Inorganic ion transport and metabolism			[S] Function unknown										pBCA015		hypothetical protein	-	-	-	0.125	0.00694444	9751	55	-5.98993	2.95624e-12
[Q] Secondary metabolites biosynthesis, transport and catabolism			[-] No hits to KOG										pBCA016		hypothetical protein	-	-	-	0.128457	0.0303301	64638	1969	-4.96761	5.92294e-08
													pBCA017		hypothetical protein	-	-	-	0.122296	0.0415973	50292	2575	-4.23558	1.53734e-05
													pBCA019		hypothetical protein	-	-	-	0.189781	0.0462287	33020	1175	-4.69913	4.8811e-07
													pBCA021		putative TraH conjugative transfer protein	-	-	-	0.106624	0.0436187	38502	3291	-3.50889	0.00148455
													pBCA022		hypothetical protein	COG4422	S	Bacteriophage protein gp37	0.0817253	0.0363224	15189	1349	-3.39936	0.00270944
													pBCA023		hypothetical protein	-	-	-	0.132275	0.0343915	12450	983	-3.53458	0.00131226
													pBCA025		putative TraF conjugative transfer protein	COG0526	OC	Thiol-disulfide isomerase and thioredoxins	0.0929577	0.0366197	11050	1115	-3.19802	0.00762557
													pBCA026		hypothetical protein	-	-	-	0.0873494	0.0391566	7785	795	-3.13915	0.0101073
													pBCA034		hypothetical protein	-	-	-	0.0273973	0.0136986	659	3	-2.88146	0.0337383

## Sheet: Data Tab 1C-Output 6 hpi only
Genetic determinants associated with in vivo survival of Burkholderia cenocepacia in the Caenorhabditis elegans worm model
Yee-Chin Wong1, Moataz Abd El Ghany2,3, Raeece Naeem2, Soon-Joo Yap4, Chee-Choong Hoh4, Arnab Pain2, Sheila Nathan1,*
Supplementary Data Table 1
DATASET 1C: Genes only found in 6 hpi but not 24 hpi (58 genes)
Gene Locus	Gene Name	Gene Description	COG ID	COG Class	COG Description	6 h post-infection (i)		24 h post-infection (i)		Present in the core genome of Burkholderiales (Juhas et al. 2009)	No. of homolog in DEG	Required for in vivo survival in rat infection model (Hunt et al. 2004)	Predicted as virulence factors in VFDB	Differentially regulated in CF sputum (Drevinek et al. 2008)
						Log2 Fold Change	Adjusted p-value	Log2 Fold Change	Adjusted p-value
BCAL0011		AnsC family regulatory protein	COG1522	K	Transcriptional regulators	-4.35915	0.0024077	-	-		1
BCAL0499		two-component regulatory system, response regulator protein	COG4567	TK	Response regulator consisting of a CheY-like receiver domain and a Fis-type HTH domain	-3.60449	0.0314424	-	-		4
BCAL0948		putative plasmid-related recombination enzyme	-	-	-	-4.79181	0.000449029	-	-		-
BCAL1109		phage derived protein, Gp49-like	COG4679	S	Phage-related protein	-3.67059	0.0258851	-	-		-
BCAL1120		hypothetical protein	-	-	-	-3.47321	0.0450168	-	-		-
BCAL1124		hypothetical protein	-	-	-	-3.99287	0.00903146	-	-		-
BCAL1172		hypothetical protein	COG1479	S	Uncharacterized conserved protein	-4.31975	0.00280953	-	-		-
BCAL1221		putative porin	COG3203	M	Outer membrane protein (porin)	-4.05173	0.00742082	-	-		5
BCAL1328	wecB	UDP-N-acetylglucosamine 2-epimerase	COG0381	M	UDP-N-acetylglucosamine 2-epimerase	-3.47508	0.0450168	-	-		3
BCAL1525		flp type pilus subunit	COG3847	U	Flp pilus assembly protein, pilin Flp	-3.47328	0.0450168	-	-		-
BCAL1548		putative sugar ABC transporter lipoprotein	COG1879	G	ABC-type sugar transport system, periplasmic component	-3.77864	0.0180588	-	-		1
BCAL1592		putative phage transposition protein	-	-	-	-5.21245	7.33543e-05	-	-		1
BCAL1595		putative DNA-binding phage protein	COG1396	K	Predicted transcriptional regulators	-3.66809	0.0260115	-	-		-
BCAL1597		hypothetical protein	-	-	-	-6.17714	1.0028e-06	-	-		-			down-regulated
BCAL1629		hypothetical protein	-	-	-	-5.20692	7.45751e-05	-	-		-
BCAL1826		hypothetical protein	-	-	-	-3.86922	0.0134111	-	-		1
BCAL1893		family M23 peptidase	COG0739	M	Membrane proteins related to metalloendopeptidases	-3.61416	0.0305885	-	-	yes	11
BCAL1956		putative lipoprotein	COG2930	S	Uncharacterized conserved protein	-4.0268	0.00805807	-	-		-
BCAL2024	mscL	large-conductance mechanosensitive channel	COG1970	M	Large-conductance mechanosensitive channel	-4.05419	0.00738706	-	-		1			down-regulated
BCAL2128		family C40 cysteine peptidase	COG0791	M	Cell wall-associated hydrolases (invasion-associated proteins)	-4.23564	0.00387396	-	-		3
BCAL2187		hypothetical protein	COG4255	S	Uncharacterized protein conserved in bacteria	-4.07988	0.00691298	-	-		-
BCAL2208	pdhB	dihydrolipoamide acetyltransferase	COG0508	C	Pyruvate/2-oxoglutarate dehydrogenase complex, dihydrolipoamide acyltransferase (E2) component, and related enzymes	-3.97728	0.0094673	-	-	yes	32
BCAL2290		putative bacterioferritin ferredoxin protein	COG2906	P	Bacterioferritin-associated ferredoxin	-4.14405	0.00541586	-	-		-
BCAL2358	ilvH	acetolactate synthase 3 regulatory subunit	COG0440	E	Acetolactate synthase, small (regulatory) subunit	-3.4928	0.043012	-	-	yes	5
BCAL2398		putative lipoprotein	-	-	-	-4.75859	0.000504821	-	-		-
BCAL2476		hypothetical protein	-	-	-	-3.61441	0.0305885	-	-		-			down-regulated
BCAL2476c		putative lysozyme	COG4678	G	Muramidase (phage lambda lysozyme)	-3.67903	0.0252013	-	-		-
BCAL2591		conserved hypothetical protein (pseudogene)	-	-	-	-3.52874	0.038799	-	-		-
BCAL2783		putative cyclopropane-fatty-acyl-phospholipid synthase	COG2230	M	Cyclopropane fatty acid synthase and related methyltransferases	-3.63892	0.0283343	-	-		-
BCAL2812		putative Fur family transcriptional regulator	COG0735	P	Fe2+/Zn2+ uptake regulation proteins	-3.53232	0.0386136	-	-		-			down-regulated
BCAL3233		glcosyltransferase	-	-	-	-3.46459	0.0462097	-	-		-		yes
BCAL3235		putative UDP-galactopyranose mutase	COG0562	M	UDP-galactopyranose mutase	-4.20932	0.00431002	-	-		3		yes
BCAL3418		putative thioredoxin protein	COG0526	OC	Thiol-disulfide isomerase and thioredoxins	-4.04915	0.00745892	-	-	yes	1
BCAL3430	ampD	N-acetyl-anhydromuranmyl-L-alanine amidase	COG3023	V	Negative regulator of beta-lactamase expression	-3.54576	0.0371105	-	-	yes	2			down-regulated
BCAM0163		putative microcin immunity protein	-	-	-	-3.54597	0.0371105	-	-		-
BCAM0550		putative exported lipase	-	-	-	-3.56316	0.0353019	-	-		1
BCAM0637		major facilitator superfamily protein	-	-	-	-3.58967	0.0327607	-	-		-
BCAM0902		hypothetical protein	-	-	-	-4.16912	0.00490144	-	-		-
BCAM0938		GNAT family acetyltransferase	-	-	-	-4.17776	0.00475355	-	-		-
BCAM1012		putative histone-like protein	-	-	-	-4	0.00882157	-	-		-
BCAM1056		hypothetical protein	-	-	-	-3.85499	0.0140829	-	-		-
BCAM1082A		putative exported phage protein	-	-	-	-3.48916	0.0433956	-	-		-
BCAM1194		putative PIN domain-containing protein	COG1487	R	Predicted nucleic acid-binding protein, contains PIN domain	-3.56661	0.0351524	-	-		-
BCAM1316a		hypothetical protein	-	-	-	-3.87173	0.0133724	-	-		-
BCAM1333		putative exopolysaccharide acyltransferase	COG1835	I	Predicted acyltransferases	-3.88772	0.0127186	-	-		-
BCAM1519		putative UDP-N-acetylglucosamine 1-carboxyvinyltransferase	COG0766	M	UDP-N-acetylglucosamine enolpyruvyl transferase	-3.6556	0.0271165	-	-		26
BCAM1629		acetyl-CoA acetyltransferase	COG0183	I	Acetyl-CoA acetyltransferase	-3.59739	0.0320596	-	-		4
BCAM1848		IclR family regulatory protein	COG1414	K	Transcriptional regulator	-3.51171	0.0407203	-	-		1			down-regulated
BCAM1921		putative phage membrane protein	-	-	-	-3.49667	0.0427416	-	-		-
BCAM2290		putative gamma-butyrobetaine dioxygenase	COG2175	Q	Probable taurine catabolism dioxygenase	-4.06801	0.00705951	-	-		-
BCAM2527		hypothetical protein	-	-	-	-3.61325	0.0305885	-	-		-			up-regulated
BCAM2773		putative DNA-binding protein	COG1396	K	Predicted transcriptional regulators	-3.83664	0.0147262	-	-		1
BCAS0228		hypothetical protein	COG3569	L	Topoisomerase IB	-4.08903	0.00673357	-	-		-
BCAS0373		LacI family regulatory protein	COG1609	K	Transcriptional regulators	-3.854	0.0140829	-	-		6
BCAS0391		ABC transporter ATP-binding protein	COG1123	R	ATPase components of various ABC-type transport systems, contain duplicated ATPase	-3.70266	0.0232914	-	-		100
BCAS0520	BcepMu37	hypothetical protein	-	-	-	-3.59682	0.0320596	-	-		-
BCAS0549	BcepMu6	hypothetical protein	-	-	-	-3.9782	0.0094673	-	-		-
pBCA037		hypothetical protein	-	-	-	-3.58683	0.0329624	-	-		-
i) Mutant abundance in the in vivo output pools (6 hpi and 24 hpi) relative to the input pool; Log2 fold change < -2, adjusted p-value (Benjamini-Hochberg) < 0.05
ii) Essential genes required for bacterial growth in LB and NGM (Dataset S1a) were excluded
iii) Genes highlighted in bold font are predicted as conditionally essential for B. cenocepacia growth in M9 minimal medium (Wong et al. 2016)
iv) COG Class:
INFORMATION STORAGE AND PROCESSING			CELLULAR PROCESSES AND SIGNALING
[J] Translation, ribosomal structure and biogenesis			[D] Cell cycle control, cell division, chromosome partitioning
[A] RNA processing and modification			[Y] Nuclear structure
[K] Transcription			[V] Defense mechanisms
[L] Replication, recombination and repair			[T] Signal transduction mechanisms
[B] Chromatin structure and dynamics			[M] Cell wall/membrane/envelope biogenesis
METABOLISM			[N] Cell motility
[C] Energy production and conversion			[Z] Cytoskeleton
[G] Carbohydrate transport and metabolism			[W] Extracellular structures
[E] Amino acid transport and metabolism			[U] Intracellular trafficking, secretion, and vesicular transport
[F] Nucleotide transport and metabolism			[O] Posttranslational modification, protein turnover, chaperones
[H] Coenzyme transport and metabolism			POORLY CHARACTERIZED
[I] Lipid transport and metabolism			[R] General function prediction only
[P] Inorganic ion transport and metabolism			[S] Function unknown
[Q] Secondary metabolites biosynthesis, transport and catabolism			[-] No hits to KOG

## Sheet: Data Tab 1D-All Data
Genetic determinants associated with in vivo survival of Burkholderia cenocepacia in the Caenorhabditis elegans worm model
Yee-Chin Wong1, Moataz Abd El Ghany2,3, Raeece Naeem2, Soon-Joo Yap4, Chee-Choong Hoh4, Arnab Pain2, Sheila Nathan1,*
Supplementary Data Table 1
DATASET 1D: All Genes (Input and Output Pools). A normal mode was fitted to the mode of distribution of log2 fold change. P-value was calculated for each gene based on one-sided test and corrected by the Benjamini-Hochberg adjustment method.
Gene Locus	Gene Name	Gene Length	Gene Description	Input Pool		Output-LB				Output-NGM				Output-6hpi				Output-24hpi
				Insertion Index (Input) (No. of Insertion/Gene Length)	Read Count	Insertion Index (Input) (No. of Insertion/Gene Length)	Read Count	Adjusted p-value	Log2 FoldChange	Insertion Index (Input) (No. of Insertion/Gene Length)	Read Count	Adjusted p-value	Log2 FoldChange	Insertion Index (Input) (No. of Insertion/Gene Length)	Read Count	Adjusted p-value	Log2 FoldChange	Insertion Index (Input) (No. of Insertion/Gene Length)	Read Count	Adjusted p-value	Log2 FoldChange
BCAL0001		1215	sodium/hydrogen exchanger family protein	0.174081	15745	0.203095	9364	0.948414	-0.743506	0.174081	8494	0.936349	-0.882626	0.0203095	1600	0.0910417	-3.22042	0.0667311	1462	0.00364826	-3.34256
BCAL0002		1116	carboxylate-amine ligase YbdK	0.166316	11888	0.205263	9001	0.948414	-0.397494	0.172632	6936	0.936349	-0.768764	0.02	2023	0.385028	-2.49741	0.0568421	1180	0.00654254	-3.22738
BCAL0003		639	MarR family regulatory protein	0.130275	4927	0.0807339	1076	0.0507938	-2.09581	0.0917431	1355	0.28547	-1.78868	0.00550459	3	1.23954e-05	-5.60898	0.0201835	425	0.00561894	-3.25931
BCAL0004		711	cysteine peptidase, family C26	0.109091	5192	0.127273	2628	0.948414	-0.955969	0.120661	2490	0.936349	-1.03086	0.0297521	2153	0.926753	-1.23197	0.0710744	1531	0.952291	-1.69806
BCAL0005		1113	putative NADH-dependent flavin oxidoreductase	0.0918691	5007	0.110876	3286	0.948414	-0.592894	0.0897571	2601	0.936349	-0.918982	0.0179514	2158	0.926753	-1.17743	0.063358	2251	0.952291	-1.1192
BCAL0006		531	putative protein lysine methyltransferase protein	0.174779	9369	0.165929	2773	0.285135	-1.72065	0.108407	1511	0.0094017	-2.55526	0.0110619	177	0.000123667	-5.09525	0.050885	800	0.00276486	-3.39522
BCAL0007		1485	two-component regulatory system, sensor kinase protein	0.0902613	8807	0.12114	6615	0.948414	-0.407552	0.125891	7404	0.936349	-0.24728	0.0356295	8690	0.926753	-0.0190764	0.0649248	3590	0.952291	-1.27132
BCAL0008		693	two-component regulatory system, response regulator protein	0.137288	7180	0.183051	4045	0.948414	-0.812566	0.177966	5418	0.936349	-0.399793	0.059322	4448	0.926753	-0.678706	0.127119	3277	0.952291	-1.1082
BCAL0008A		231	conserved hypothetical protein	0.15736	2925	0.203046	1997	0.948414	-0.528608	0.182741	1888	0.936349	-0.605617	0.0406091	1380	0.926753	-1.03134	0.152284	1658	0.952291	-0.783
BCAL0009		309	pterin-4-alpha-carbinolamine dehydratase	0.147727	3756	0.121212	1000	0.202969	-1.8096	0.0643939	827	0.107374	-2.05646	0.0113636	574	0.373593	-2.51628	0.0681818	1355	0.952291	-1.40609
BCAL0010	phhA	894	phenylalanine-4-hydroxylase	0.124836	6278	0.0670171	807	0.000511669	-2.81393	0.0367937	546	6.93723e-05	-3.3035	0.0105125	1372	0.662592	-2.11533	0.0499343	1260	0.355019	-2.2295
BCAL0011		486	AnsC family regulatory protein	0.123188	2609	0.0410628	230	7.96009e-05	-3.03722	0.0410628	242	0.000655024	-2.98569	0.00724638	32	0.0024077	-4.35915	0.0483092	701	0.952291	-1.75789
BCAL0012		534	putative adenylate cyclase	0.0989011	3007	0.12967	2221	0.948414	-0.420776	0.101099	1618	0.936349	-0.854792	0.0175824	1507	0.926753	-0.951152	0.0857143	1534	0.952291	-0.927114
BCAL0013		900	LysR family regulatory protein	0.0705882	3162	0.0849673	1998	0.948414	-0.636742	0.0732026	1616	0.936349	-0.926707	0.0143791	1531	0.926753	-1	0.054902	1963	0.952291	-0.661013
BCAL0014		1686	putative GMC oxidoreductase	0.10251	11127	0.120642	6918	0.948414	-0.677841	0.0934449	5459	0.936349	-1.01408	0.0313808	6791	0.926753	-0.704187	0.083682	4521	0.952291	-1.2807
BCAL0015		780	putative branched-chain amino acid ABC transporter ATP-binding protein	0.0573152	2000	0.0723982	1465	0.948414	-0.424227	0.066365	1345	0.936349	-0.53932	0.015083	1712	0.926753	-0.212806	0.0588235	1580	0.955369	-0.321928
BCAL0016		756	putative branched-chain amino acid ABC transporter ATP-binding protein	0.0496894	1922	0.0590062	1432	0.948414	-0.400367	0.0636646	1506	0.936349	-0.332311	0.0217391	1108	0.926753	-0.743163	0.0403727	853	0.952291	-1.08523
BCAL0017		1200	putative branched-chain amino acid ABC transporter periplasmic protein	0.0578431	3812	0.0745098	3031	0.948414	-0.321283	0.0598039	2089	0.936349	-0.837634	0.0176471	2390	0.926753	-0.651761	0.0490196	2163	0.952291	-0.78967
BCAL0018		885	putative branched-chain amino acid ABC transporter permease	0.063745	2955	0.0783533	2014	0.948414	-0.531197	0.0730412	1667	0.936349	-0.78987	0.0132802	1835	0.926753	-0.658839	0.0557769	2332	0.955369	-0.329029
BCAL0019		978	putative branched-chain amino acid ABC transporter permease	0.0816327	4608	0.092437	2954	0.948414	-0.624414	0.0864346	2782	0.936349	-0.708044	0.0252101	2796	0.926753	-0.701053	0.0540216	2166	0.952291	-1.05497
BCAL0020		1158	putative branched-chain amino acid ABC transporter periplasmic substrate binding protein	0.102434	6832	0.121704	4885	0.948414	-0.475678	0.10142	3609	0.936349	-0.902241	0.0212982	3818	0.926753	-0.823154	0.0750507	3022	0.952291	-1.1508
BCAL0021		1056	putative branched-chain amino acid ABC transporter permease	0.0756396	3616	0.0945495	2618	0.948414	-0.451205	0.080089	2101	0.936349	-0.755591	0.0222469	2140	0.926753	-0.730252	0.0556174	1835	0.952291	-0.941417
BCAL0022		1785	putative branched-chain amino acid ABC transporter ATP-binding membrane protein	0.0935441	11686	0.115942	6632	0.948414	-0.807967	0.0955204	5537	0.936349	-1.06407	0.0296443	8702	0.926753	-0.421171	0.0698287	4760	0.952291	-1.27805
BCAL0023		741	putative branched-chain amino acid ABC transporter ATP-binding protein	0.12381	6096	0.153968	3452	0.948414	-0.802706	0.139683	2776	0.936349	-1.10727	0.031746	2654	0.926753	-1.16981	0.104762	2576	0.952291	-1.21126
BCAL0024	gidA	1971	tRNA uridine 5-carboxymethylaminomethyl modification enzyme GidA	0.0190931	1445	0.00417661	87	7.63676e-05	-3.0465	0.000596659	11	1.20084e-06	-3.79898	0	0	0.0103124	-3.94953	0	0	0.000104457	-3.94953
BCAL0025	gidB	687	methyltransferase GidB	0.100855	3861	0.102564	1168	0.376379	-1.64331	0.0649573	802	0.0775876	-2.13467	0.0188034	1384	0.926753	-1.41637	0.017094	308	0.00505327	-3.27922
BCAL0026		780	chromosome partitioning protein ParA	0.0558069	1737	0.00301659	13	4.40553e-09	-4.02296	0.00452489	61	1.3582e-05	-3.51222	0.0015083	1	0.00463889	-4.18492	0	0	1.92524e-05	-4.19928
BCAL0027		894	chromosome partitioning protein ParB	0.00262812	101	0	0	0.948414	-1.0072	0	0	0.936349	-1.0072	0	0	0.926753	-1.0072	0	0	0.952291	-1.0072
BCAL0028		1131	putative citrate transporter protein	0.0748441	5398	0.0873181	3297	0.948414	-0.694646	0.0779626	2445	0.936349	-1.11124	0.0197505	3995	0.926753	-0.425043	0.0634096	2345	0.952291	-1.16907
BCAL0029		525	putative ATP synthase protein I AtpI	0.14094	4308	0.127517	1902	0.948414	-1.13868	0.0850112	1087	0.200021	-1.8928	0.0178971	1014	0.779911	-1.98437	0.0425056	361	0.00565972	-3.25729
BCAL0030	atpB	852	ATP synthase A chain	0.00137931	47	0	0	0.948414	-0.555816	0	0	0.936349	-0.555816	0	0	0.926753	-0.555816	0	0	0.952335	-0.555816
BCAL0031	atpE	270	ATP synthase C chain	0	0	0.00434783	12	0.975248	0.163499	0	0	0.936349	0	0	0	0.926753	0	0.00434783	43	0.993028	0.516015
BCAL0032	atpF	471	ATP synthase B chain	0	0	0	0	0.948414	0	0	0	0.936349	0	0	0	0.926753	0	0	0	0.955369	0
BCAL0033	atpH	540	ATP synthase delta chain	0	0	0	0	0.948414	0	0	0	0.936349	0	0	0	0.926753	0	0	0	0.955369	0
BCAL0034	atpA	1542	ATP synthase alpha chain	0	0	0	0	0.948414	0	0	0	0.936349	0	0	0	0.926753	0	0.000762777	1	0.957779	0.0143553
BCAL0035	atpG	876	ATP synthase gamma chain	0	0	0	0	0.948414	0	0	0	0.936349	0	0	0	0.926753	0	0	0	0.955369	0
BCAL0036	atpD	1395	ATP synthase beta chain	0.00168492	36	0	0	0.948414	-0.443607	0	0	0.936349	-0.443607	0	0	0.926753	-0.443607	0.00084246	43	0.963719	0.0724085
BCAL0037	atpC	426	ATP synthase epsilon chain	0.0550964	867	0.0385675	228	0.488294	-1.55982	0.0137741	75	0.0154123	-2.46616	0	0	0.079004	-3.27352	0.00275482	3	0.00644128	-3.23087
BCAL0038		1728	putative long-chain-fatty-acid--CoA ligase	0.130612	15445	0.154422	9516	0.948414	-0.692942	0.148299	8366	0.936349	-0.876698	0.0510204	12312	0.926753	-0.324715	0.104762	8527	0.952291	-0.84952
BCAL0039	pheC	813	periplasmic cyclohexadienyl dehydratase	0.148844	9373	0.199422	5967	0.948414	-0.642838	0.143064	4342	0.936349	-1.09261	0.0419075	3699	0.926753	-1.3182	0.118497	3313	0.952291	-1.47278
BCAL0040	hemE	1095	uroporphyrinogen decarboxylase	0	0	0	0	0.948414	0	0	0	0.936349	0	0	0	0.926753	0	0	0	0.955369	0
BCAL0041	priA	2262	primosomal protein N'	0.00208008	75	0.00104004	118	0.991894	0.316973	0.00104004	133	0.980616	0.412975	0.00104004	558	0.999134	1.91073	0.000520021	16	0.952291	-0.59323
BCAL0042	putA	3933	bifunctional PutA protein [includes: proline dehydrogenase; delta-1-pyrroline-5-carboxylate dehydrogenase]	0.111543	29339	0.134868	16187	0.948414	-0.854008	0.113038	13955	0.936349	-1.06665	0.0358852	18344	0.926753	-0.674577	0.0840311	11523	0.952291	-1.34075
BCAL0043		1140	putative extracellular ligand-binding protein	0.150671	12930	0.201238	8732	0.948414	-0.561025	0.169247	7169	0.936349	-0.842008	0.0557276	8300	0.926753	-0.633376	0.126935	5482	0.952291	-1.22298
BCAL0044		525	putative transposase	0	0	0	0	0.948414	0	0	0	0.936349	0	0	0	0.926753	0	0	0	0.955369	0
BCAL0045		837	putative transposase	0	0	0	0	0.948414	0	0	0	0.936349	0	0	0	0.926753	0	0	0	0.955369	0
BCAL0046		1509	putative fatty-acid CoA ligase	0.0989097	8419	0.112928	4816	0.948414	-0.793199	0.0942368	3632	0.936349	-1.19074	0.0225857	4954	0.926753	-0.753258	0.0623053	3573	0.952291	-1.21373
BCAL0047		1653	putative acyl-CoA dehydrogenase	0.0782361	7710	0.0896159	4525	0.948414	-0.755869	0.0675676	3460	0.936349	-1.13345	0.0227596	6267	0.926753	-0.294709	0.0533428	2944	0.952291	-1.35935
BCAL0048A		669	TetR family regulatory protein	0.0596491	1915	0.0701754	781	0.947258	-1.19357	0.0561404	746	0.936349	-1.25205	0.00877193	1123	0.926753	-0.720355	0.0578947	1149	0.952291	-0.690006
BCAL0049		1155	putative aminotransferase	0.115972	9160	0.163784	6975	0.948414	-0.388282	0.130214	5187	0.936349	-0.808563	0.0396745	6765	0.926753	-0.431752	0.101729	4922	0.952291	-0.88275
BCAL0050		1020	putative transposase	0	0	0	0	0.948414	0	0	0	0.936349	0	0	0	0.926753	0	0	0	0.955369	0
BCAL0051		789	periplasmic solute-binding protein	0.104167	5038	0.151786	3749	0.948414	-0.416723	0.119048	2884	0.936349	-0.783959	0.0342262	3466	0.926753	-0.5269	0.0729167	2210	0.952291	-1.15331
BCAL0052		1431	putative oxidoreductase	0.0846343	7205	0.108463	4611	0.948414	-0.632851	0.0969597	3767	0.936349	-0.91767	0.0336894	5903	0.926753	-0.283201	0.0673788	3241	0.952291	-1.1286
BCAL0053		573	PadR family regulatory protein	0.118852	3676	0.129098	1841	0.948414	-0.960059	0.110656	1711	0.936349	-1.06007	0.0348361	2197	0.926753	-0.717108	0.0983607	1527	0.952291	-1.21464
BCAL0054		432	MerR family regulatory protein	0.133152	4459	0.154891	2456	0.948414	-0.83483	0.163043	2151	0.936349	-1.01815	0.0570652	3186	0.926753	-0.472385	0.116848	1771	0.952291	-1.28491
BCAL0055		2541	putative heavy metal resistance membrane ATPase	0.0597222	8566	0.0532407	2842	0.489556	-1.55857	0.0324074	1980	0.106565	-2.05878	0.00601852	1920	0.675421	-2.10101	0.0226852	1801	0.397628	-2.18861
BCAL0056		882	AraC family regulatory protein	0.104	5863	0.108	3145	0.948414	-0.87782	0.0946667	2492	0.936349	-1.20197	0.0493333	4392	0.926753	-0.40868	0.0653333	2348	0.952291	-1.28443
BCAL0057		1464	putative membrane protein	0.128514	11738	0.163052	8413	0.948414	-0.475686	0.136546	7481	0.936349	-0.642965	0.0401606	7619	0.926753	-0.616939	0.0987952	5385	0.952291	-1.10986
BCAL0058		1413	putative ethanolamine permease	0.127288	10591	0.14975	6855	0.948414	-0.620274	0.115641	4926	0.936349	-1.08891	0.0415973	8771	0.926753	-0.269228	0.0965058	5032	0.952291	-1.0588
BCAL0059	eutB	1398	ethanolamine ammonia-lyase heavy chain	0.122689	9957	0.160504	7397	0.948414	-0.423815	0.140336	6392	0.936349	-0.631465	0.0361345	5811	0.926753	-0.766726	0.097479	4833	0.952291	-1.02766
BCAL0060	eutC	798	ethanolamine ammonia-lyase light chain	0.0720588	2696	0.101471	1671	0.948414	-0.6588	0.075	1479	0.936349	-0.824353	0.025	2134	0.926753	-0.323735	0.0382353	826	0.952291	-1.59428
BCAL0061		885	LysR family regulatory protein	0.122178	7377	0.143426	3615	0.948414	-1.0091	0.132802	3406	0.936349	-1.09263	0.0385126	4566	0.926753	-0.680273	0.0849934	3129	0.952291	-1.21137
BCAL0062		1626	Major Facilitator Superfamily protein	0.0520607	3582	0.0672451	2826	0.948414	-0.33156	0.0477223	2251	0.936349	-0.647215	0.010846	1276	0.926753	-1.42001	0.0318149	1756	0.952291	-0.988293
BCAL0063		534	putative FMN flavoprotein	0.0835165	3176	0.127473	2660	0.948414	-0.247267	0.114286	2023	0.936349	-0.625831	0.0417582	2745	0.926753	-0.203507	0.0659341	1203	0.952291	-1.3301
BCAL0064	acoD	1527	acetaldehyde dehydrogenase	0.121632	12463	0.136259	7096	0.948414	-0.803914	0.127791	5721	0.936349	-1.10984	0.0331024	5900	0.926753	-1.06615	0.0800616	4206	0.952291	-1.54476
BCAL0065		549	conserved hypothetical protein	0.0619658	1721	0.0598291	780	0.948414	-1.04916	0.0534188	883	0.936349	-0.889468	0.017094	1487	0.926753	-0.198429	0.042735	613	0.952291	-1.35276
BCAL0066		1017	AraC family regulatory protein	0.0808314	3951	0.1097	3665	0.948414	-0.105628	0.100462	3389	0.936349	-0.215464	0.0254042	3581	0.926753	-0.13818	0.0623557	2380	0.952291	-0.707938
BCAL0067		1083	conserved hypothetical protein	0.0868621	5945	0.0988056	3537	0.948414	-0.732993	0.0912052	3081	0.936349	-0.926262	0.029316	2930	0.926753	-0.996425	0.0662324	2869	0.952291	-1.02577
BCAL0068	ilvG	1704	acetolactate synthase, large subunit	0.0752243	6539	0.10352	4445	0.948414	-0.546686	0.0766046	3681	0.936349	-0.812198	0.0269151	6094	0.926753	-0.100095	0.0469289	2166	0.952291	-1.55082
BCAL0069		462	conserved hypothetical protein	0.0534351	1066	0.0610687	662	0.948414	-0.613705	0.0636132	713	0.936349	-0.520241	0.0152672	784	0.926753	-0.39945	0.0381679	377	0.952291	-1.28951
BCAL0070		285	plasmid stabilisation system protein	0.144033	2259	0.17284	1423	0.948414	-0.631259	0.135802	1041	0.936349	-1.04788	0.0699588	1825	0.926753	-0.293317	0.102881	960	0.952291	-1.15411
BCAL0071	sdaA	1389	L-serine dehydratase I	0.146362	16572	0.162437	6754	0.877444	-1.28241	0.131134	5550	0.554649	-1.5611	0.0389171	6421	0.926753	-1.35426	0.0879865	4574	0.877432	-1.8347
BCAL0072		1143	putative membrane protein	0.119342	7738	0.148148	5615	0.948414	-0.455732	0.13786	4923	0.936349	-0.641936	0.0360082	4724	0.926753	-0.700256	0.0792181	3301	0.952291	-1.20453
BCAL0073	gcvP	2928	glycine dehydrogenase [decarboxylating]	0.124498	24267	0.160241	15932	0.948414	-0.603974	0.123293	10177	0.936349	-1.24551	0.0301205	12297	0.926753	-0.974938	0.0710843	7100	0.952291	-1.75886
BCAL0074	gcvH	381	glycine cleavage system H protein	0.12963	3546	0.175926	2656	0.948414	-0.403739	0.141975	1580	0.936349	-1.11785	0.0277778	652	0.53944	-2.27751	0.104938	1644	0.952291	-1.06391
BCAL0075	gcvT	1119	aminomethyltransferase	0.13851	10294	0.181532	7025	0.948414	-0.544789	0.144806	4718	0.936349	-1.10924	0.0335782	4671	0.926753	-1.12339	0.0807975	2443	0.598215	-2.03115
BCAL0076		363	putative lipoprotein	0.12945	2690	0.171521	1977	0.948414	-0.425764	0.119741	1470	0.936349	-0.829501	0.0453074	1864	0.926753	-0.50647	0.113269	1449	0.952291	-0.848928
BCAL0077		1053	putative oxidoreductase	0.100446	6533	0.106027	3281	0.948414	-0.972212	0.0881696	3039	0.936349	-1.07936	0.03125	3206	0.926753	-1.00457	0.0680804	2734	0.952291	-1.22682
BCAL0078		708	conserved hypothetical protein	0.039801	1126	0.0497512	644	0.948414	-0.720584	0.0315091	330	0.628089	-1.51155	0.013267	1317	0.938788	0.208881	0.0215589	364	0.952291	-1.40176
BCAL0079	rep	2088	ATP-dependent DNA helicase Rep	0.120495	14885	0.116554	5923	0.848989	-1.31496	0.0934685	3856	0.182063	-1.9214	0.0146396	2858	0.489612	-2.34083	0.0427928	2532	0.146605	-2.50929
BCAL0080		888	putative cytochrome	0.0886243	5907	0.103175	2806	0.948414	-1.04761	0.0978836	2513	0.936349	-1.20094	0.031746	4379	0.926753	-0.423468	0.0687831	2749	0.952291	-1.07619
BCAL0081		1077	prophage integrase	0.109051	5668	0.124318	3985	0.948414	-0.497735	0.10578	3667	0.936349	-0.614655	0.0229008	3209	0.926753	-0.801676	0.0687023	2549	0.952291	-1.12262
BCAL0082		321	hypothetical phage protein	0.142857	2791	0.157509	1375	0.948414	-0.970854	0.120879	1462	0.936349	-0.888174	0.040293	1709	0.926753	-0.676376	0.0915751	1099	0.952291	-1.26974
BCAL0083		2793	hypothetical phage protein	0.0366316	5631	0.0412632	2534	0.948414	-1.12153	0.0235789	1666	0.378868	-1.6983	0.00336842	1141	0.591062	-2.20728	0.0101053	678	0.0337383	-2.88094
BCAL0083a		258	hypothetical phage protein	0.00452489	74	0	0	0.948414	-0.799087	0	0	0.936349	-0.799087	0	0	0.926753	-0.799087	0	0	0.952291	-0.799087
BCAL0084		249	putative phage transcriptional activator protein	0.112676	4220	0.0892019	1149	0.218137	-1.79026	0.084507	428	0.000477166	-3.03242	0.056338	2683	0.926753	-0.63439	0.0892019	2384	0.952291	-0.798366
BCAL0084a		180	hypothetical phage protein	0.104575	864	0.0915033	432	0.948414	-0.857607	0.0653595	317	0.936349	-1.20899	0.0261438	449	0.926753	-0.812227	0.0653595	240	0.952291	-1.5035
BCAL0085		216	hypothetical phage protein	0.0594595	611	0.108108	290	0.948414	-0.866375	0.0756757	290	0.936349	-0.866375	0.0108108	256	0.926753	-0.997972	0.0810811	430	0.955369	-0.423857
BCAL0086		492	hypothetical phage protein	0	0	0	0	0.948414	0	0	0	0.936349	0	0	0	0.926753	0	0.00238663	32	0.989507	0.400538
BCAL0087		1533	putative reverse transcriptase-group II intron	0	0	0	0	0.948414	0	0	0	0.936349	0	0	0	0.926753	0	0	0	0.955369	0
BCAL0088		381	hypothetical phage protein	0.0462963	1150	0.101852	760	0.948414	-0.53952	0.0771605	604	0.936349	-0.828281	0.0185185	269	0.926753	-1.76024	0.0493827	470	0.952291	-1.13289
BCAL0089		1071	phage late control gene D protein	0.0724479	3618	0.103183	2645	0.948414	-0.437721	0.0823271	2107	0.936349	-0.75244	0.0241493	3281	0.926753	-0.137077	0.0559824	1437	0.952291	-1.27441
BCAL0090		432	putative phage tail assembly protein	0.076087	1643	0.0815217	894	0.948414	-0.810255	0.076087	1097	0.936349	-0.542149	0.0244565	1234	0.926753	-0.385814	0.0543478	626	0.952291	-1.26353
BCAL0091		2571	putative phage membrane protein	0.0603843	8152	0.0763952	4688	0.948414	-0.785321	0.0626715	3893	0.936349	-1.04727	0.0201281	7883	0.926753	-0.0478128	0.0393413	3714	0.952291	-1.11344
BCAL0092		114	putative phage tail-associated protein	0.132653	708	0.102041	335	0.948414	-0.89334	0.132653	359	0.936349	-0.815861	0.0408163	416	0.926753	-0.646984	0.142857	704	0.955369	-0.00715979
BCAL0093		372	putative phage tail protein	0.0820189	1704	0.107256	1168	0.948414	-0.508645	0.0883281	824	0.936349	-0.965235	0.0252366	975	0.926753	-0.746863	0.0662461	995	0.952291	-0.720268
BCAL0094		510	phage major tail tube protein	0.0898618	3071	0.110599	1839	0.948414	-0.709625	0.101382	1537	0.936349	-0.953884	0.0299539	2509	0.926753	-0.281441	0.0760369	1839	0.952291	-0.709625
BCAL0095		1173	putative phage major tail sheath protein	0.0631263	5143	0.0821643	2881	0.948414	-0.814596	0.0681363	2345	0.936349	-1.10056	0.0230461	2752	0.926753	-0.878419	0.0490982	2087	0.952291	-1.26144
BCAL0096		735	hypothetical phage protein	0.0415335	1968	0.0527157	1104	0.948414	-0.780401	0.0399361	740	0.922602	-1.29977	0.00638978	328	0.542168	-2.27255	0.0239617	559	0.952291	-1.64989
BCAL0097		2652	putative phage tail protein	0.0749446	13418	0.107761	7749	0.948414	-0.784301	0.075388	5296	0.884732	-1.32492	0.0208426	6775	0.926753	-0.97545	0.05898	5382	0.952291	-1.30211
BCAL0098		468	putative phage tail protein	0.0651629	1826	0.0952381	1452	0.948414	-0.311479	0.0927318	1199	0.936349	-0.568206	0.0225564	894	0.926753	-0.95429	0.0426065	558	0.952291	-1.54945
BCAL0099		915	putative phage baseplate assembly protein J	0.055199	2898	0.0693196	1457	0.948414	-0.945231	0.0629012	1264	0.936349	-1.13616	0.00898588	804	0.926753	-1.72961	0.0320924	1083	0.952291	-1.34155
BCAL0100		363	putative phage baseplate assembly protein W	0.0776699	1003	0.0970874	799	0.948414	-0.29504	0.0453074	344	0.900042	-1.3128	0.012945	341	0.926753	-1.32258	0.0517799	658	0.952335	-0.541163
BCAL0101		810	phage baseplate assembly protein	0.0754717	2937	0.0798258	1325	0.948414	-1.09168	0.0595065	848	0.403824	-1.67969	0.00870827	726	0.868497	-1.87843	0.0261248	408	0.113202	-2.57975
BCAL0102		450	putative phage tail completion protein R	0.0626632	1011	0.0522193	681	0.948414	-0.508464	0.0574413	928	0.936349	-0.112019	0.0156658	776	0.926753	-0.342856	0.0365535	514	0.952291	-0.855548
BCAL0103		441	putative phage-encoded lipoprotein	0.0586667	1974	0.0826667	1331	0.948414	-0.535392	0.0773333	962	0.936349	-0.965632	0.0106667	131	0.101767	-3.16645	0.0693333	938	0.952291	-0.998609
BCAL0104		852	putative phage-encoded peptidoglycan binding protein	0.0758621	4031	0.131034	2950	0.948414	-0.437682	0.10069	2325	0.936349	-0.768506	0.0317241	3694	0.926753	-0.122771	0.0703448	2103	0.952291	-0.907022
BCAL0105		267	putative phage membrane protein	0.0570175	548	0.0745614	875	0.999998	0.589408	0.0526316	472	0.936349	-0.179979	0.00877193	616	0.93283	0.143966	0.0570175	611	0.970191	0.133856
BCAL0106		345	putative phage membrane protein	0.0748299	1688	0.0986395	1121	0.948414	-0.550284	0.0748299	626	0.922602	-1.30031	0.0204082	1153	0.926753	-0.51296	0.0510204	871	0.952291	-0.880804
BCAL0107		207	phage tail protein	0.124294	1371	0.146893	1130	0.948414	-0.258139	0.0903955	583	0.936349	-1.10684	0.0338983	663	0.926753	-0.947042	0.0677966	386	0.952291	-1.59777
BCAL0108		1620	putative membrane protein	0.0951344	8830	0.108206	5372	0.948414	-0.706592	0.108206	4478	0.936349	-0.963943	0.0246914	5867	0.926753	-0.581654	0.0624546	3097	0.952291	-1.48194
BCAL0109		1974	putative TPR repeat protein	0.106611	11829	0.12567	7533	0.948414	-0.644151	0.111376	6719	0.936349	-0.806841	0.0244193	5676	0.926753	-1.04633	0.0810006	6059	0.952291	-0.953705
BCAL0110		1143	putative aminotransferase	0.159465	13601	0.185185	10326	0.948414	-0.394095	0.173868	9484	0.936349	-0.515581	0.0534979	9715	0.926753	-0.481221	0.123457	6163	0.952291	-1.12936
BCAL0111		2343	putative TPR repeat protein	0.157631	28623	0.188253	18204	0.948414	-0.650047	0.161647	14930	0.936349	-0.934361	0.0502008	14665	0.926753	-0.960025	0.121988	12000	0.952291	-1.2472
BCAL0112		300	conserved hypothetical protein	0.0901961	2681	0.121569	1199	0.948414	-1.0982	0.0941176	1052	0.936349	-1.27146	0.0470588	1956	0.926753	-0.435763	0.0901961	1240	0.952291	-1.05337
BCAL0113	fliD1	1509	B-type flagellar hook-associated protein 2 (HAP2)	0.127726	14009	0.154206	8071	0.948414	-0.788031	0.119159	6130	0.936349	-1.17931	0.0397196	8205	0.926753	-0.764564	0.0981308	5763	0.952291	-1.2669
BCAL0114	fliC	1155	flagellin (type II)	0.18413	17684	0.233978	11449	0.948414	-0.622812	0.215666	9899	0.936349	-0.830724	0.0590031	9514	0.926753	-0.887371	0.171923	8683	0.952291	-1.01779
BCAL0115	rpsU1	213	30S ribosomal protein S21 1	0.00549451	27	0	0	0.948414	-0.344828	0	0	0.936349	-0.344828	0	0	0.926753	-0.344828	0	0	0.955369	-0.344828
BCAL0116		2124	putative TonB-dependent siderophore receptor	0.147841	24058	0.188261	16019	0.948414	-0.583739	0.172204	12614	0.936349	-0.926083	0.0603544	16761	0.926753	-0.518811	0.136213	12266	0.952291	-0.966122
BCAL0117		1236	putative membrane protein	0.117871	10026	0.140684	6243	0.948414	-0.674827	0.135932	6196	0.936349	-0.685557	0.0484791	7233	0.926753	-0.465589	0.0903042	4173	0.952291	-1.24474
BCAL0118	tag	603	DNA-3-methyladenine glycosylase I	0.126706	5744	0.132554	3518	0.948414	-0.691764	0.11306	2776	0.936349	-1.02289	0.037037	2838	0.926753	-0.992122	0.0838207	1839	0.952291	-1.59164
BCAL0119		882	BadF/BadG/BcrA/BcrD ATPase family protein	0.0533333	2557	0.0666667	1580	0.948414	-0.661337	0.0653333	1499	0.936349	-0.732628	0.0133333	1851	0.926753	-0.445584	0.02	971	0.952291	-1.31084
BCAL0120		825	haloacid dehalogenase-like hydrolase	0.188034	11903	0.236467	8303	0.948414	-0.514419	0.203704	6710	0.936349	-0.817668	0.0726496	7573	0.926753	-0.645532	0.159544	5139	0.952291	-1.19603
BCAL0121	aqpZ	744	aquaporin Z	0.194313	13682	0.238547	8673	0.948414	-0.651643	0.208531	6759	0.936349	-1.00672	0.0821485	10222	0.926753	-0.417063	0.159558	6965	0.952291	-0.964024
BCAL0122		297	histone-like nucleoid-structuring (H-NS) protein	0.346457	12220	0.397638	8667	0.948414	-0.490847	0.366142	8536	0.936349	-0.512567	0.137795	5985	0.926753	-1.01767	0.338583	5997	0.952291	-1.01483
BCAL0123		1065	putative glycosyltransferase	0.188742	15532	0.239514	9303	0.948414	-0.733309	0.206402	7917	0.936349	-0.963368	0.0728477	9691	0.926753	-0.674974	0.139073	6651	0.952291	-1.21133
BCAL0124	flhD	321	flagellar regulon master regulator subunit FlhD	0.285714	8562	0.373626	6964	0.948414	-0.294215	0.336996	5559	0.936349	-0.614153	0.201465	6304	0.926753	-0.435727	0.278388	6362	0.955369	-0.422719
BCAL0125	flhC	555	flagellar regulon master regulator subunit FlhC	0.179704	8767	0.272727	6446	0.948414	-0.437832	0.213531	4740	0.936349	-0.873439	0.0655391	4991	0.926753	-0.800497	0.192389	6033	0.952335	-0.531853
BCAL0126	motA	861	chemotaxis protein MotA	0.148907	8506	0.199454	6051	0.948414	-0.484522	0.17623	4553	0.936349	-0.887182	0.0710383	7141	0.926753	-0.249154	0.144809	5672	0.952335	-0.576272
BCAL0127	motB	1020	chemotaxis protein MotB	0.136101	8422	0.16609	5149	0.948414	-0.699149	0.139562	3454	0.936349	-1.26175	0.0334487	3739	0.926753	-1.15046	0.11534	4592	0.952291	-0.860989
BCAL0128	cheY	378	chemotaxis two-component response regulator CheY	0.102167	2647	0.133127	2108	0.948414	-0.315117	0.130031	1523	0.936349	-0.759194	0.0433437	1998	0.926753	-0.388842	0.120743	1758	0.952335	-0.564106
BCAL0129	cheA	2268	chemotaxis two-component sensor kinase CheA	0.0943494	13211	0.115086	6816	0.948414	-0.944609	0.0772421	5350	0.930532	-1.28829	0.0290306	8634	0.926753	-0.607905	0.0705029	5920	0.952291	-1.14478
BCAL0130	cheW	516	chemotaxis protein CheW	0.152273	6113	0.206818	3712	0.948414	-0.704742	0.165909	2823	0.936349	-1.08784	0.0613636	4240	0.926753	-0.517595	0.131818	2948	0.952291	-1.02743
BCAL0131	tar	1959	methyl-accepting chemotaxis protein	0.0707858	10518	0.102579	6691	0.948414	-0.644816	0.0869826	5336	0.936349	-0.965895	0.0257948	5760	0.926753	-0.857539	0.055189	3886	0.952291	-1.4135
BCAL0132	cheR	993	chemotaxis protein methyltransferase	0.110059	7222	0.12071	4218	0.948414	-0.761875	0.107692	3271	0.936349	-1.11906	0.0307692	3042	0.926753	-1.22055	0.0781065	2957	0.952291	-1.26012
BCAL0133	cheD	759	putative chemoreceptor glutamine deamidase cheD	0.0896445	4163	0.111283	2508	0.948414	-0.708925	0.0942813	2405	0.936349	-0.767058	0.0216383	1679	0.926753	-1.2608	0.0633694	1740	0.952291	-1.21216
BCAL0134	cheB1	1092	chemotaxis response regulator protein-glutamate methylesterase 1	0.0990312	9303	0.0968784	2747	0.284023	-1.72368	0.0785791	2050	0.0793022	-2.12878	0.0129171	1587	0.400887	-2.47866	0.0269107	935	0.00823753	-3.18349
BCAL0135	cheY	396	chemotaxis protein CheY	0.109467	2467	0.153846	2154	0.948414	-0.187596	0.136095	1644	0.936349	-0.557683	0.0147929	468	0.613683	-2.17612	0.10355	1432	0.952291	-0.744667
BCAL0136	cheZ	732	chemotaxis protein CheZ	0.152488	6447	0.163724	2959	0.948414	-1.09777	0.133226	2720	0.936349	-1.21514	0.0304976	2262	0.926753	-1.47083	0.0850722	2348	0.952291	-1.41923
BCAL0137		504	conserved hypothetical protein	0.121212	3587	0.121212	1815	0.948414	-0.945103	0.125874	1643	0.936349	-1.08087	0.039627	2319	0.926753	-0.608037	0.0699301	1321	0.952291	-1.37554
BCAL0138		1239	pseudogene	0.119431	10148	0.14218	5502	0.948414	-0.871328	0.127962	4909	0.936349	-1.03275	0.0341232	4563	0.926753	-1.13601	0.0796209	3417	0.952291	-1.54293
BCAL0139		498	putative 3-demethylubiquinone-9 3-methyltransferase	0.115294	3765	0.141176	2217	0.948414	-0.73821	0.103529	1529	0.936349	-1.24648	0.0329412	1798	0.926753	-1.02599	0.08	1361	0.952291	-1.40351
BCAL0140	flhB	1200	flagellar biosynthetic protein FlhB	0.1	7818	0.134314	4405	0.948414	-0.813609	0.112745	3161	0.936349	-1.27982	0.0166667	2685	0.926753	-1.50746	0.0833333	3825	0.952291	-1.01244
BCAL0141	flhA	2103	flagellar biosynthesis protein FlhA	0.10906	15904	0.139821	9596	0.948414	-0.722971	0.10962	7214	0.936349	-1.1297	0.0307606	6822	0.926753	-1.20917	0.105145	9081	0.952291	-0.801709
BCAL0142		1800	putative flagellar biosynthesis protein	0.0888889	10034	0.113725	6042	0.948414	-0.722423	0.0895425	4519	0.936349	-1.13355	0.0235294	4307	0.926753	-1.20133	0.0718954	5657	0.952291	-0.815815
BCAL0143		819	putative flagellar biosynthesis protein	0.0702006	3062	0.0802292	1219	0.895575	-1.26139	0.0630372	1020	0.645879	-1.49734	0.0229226	1239	0.926753	-1.23968	0.0429799	1241	0.952291	-1.23753
BCAL0144	fliA	732	RNA polymerase sigma factor for flagellar regulon FliA	0.138042	6729	0.194222	5578	0.948414	-0.266291	0.17817	4408	0.936349	-0.599187	0.0513644	4869	0.926753	-0.458719	0.154093	5116	0.955369	-0.38873
BCAL0145	ahcY	1419	adenosylhomocysteinase	0.0496689	3322	0	0	4.66736e-15	-5.09677	0	0	1.88511e-12	-5.09677	0	0	0.000123667	-5.09677	0	0	2.11054e-08	-5.09677
BCAL0146		354	putative membrane protein	0.208609	4168	0.195364	2266	0.948414	-0.85111	0.162252	1646	0.930532	-1.28951	0.0695364	2492	0.926753	-0.719494	0.13245	1633	0.952291	-1.30029
BCAL0147	metF	831	5,10-methylenetetrahydrofolate reductase	0.108911	6078	0.113154	2383	0.848989	-1.31506	0.0777935	1547	0.189823	-1.9073	0.0254597	2620	0.926753	-1.18353	0.0608204	1554	0.791035	-1.90118
BCAL0148		1479	putative amidase	0.0810167	6516	0.0992851	4025	0.948414	-0.681565	0.0953137	3737	0.936349	-0.78598	0.0222399	4871	0.926753	-0.412423	0.0643368	3278	0.952291	-0.96979
BCAL0149		693	putative dienelactone hydrolase	0.105085	5917	0.147458	3008	0.948414	-0.953058	0.118644	2659	0.936349	-1.1249	0.0338983	3464	0.926753	-0.755547	0.0864407	2291	0.952291	-1.33143
BCAL0150		1083	putative oxidoreductase	0.0390879	1906	0.0586319	1467	0.948414	-0.356316	0.0423453	1011	0.936349	-0.852463	0.00760043	486	0.926753	-1.77535	0.0325733	983	0.952291	-0.889288
BCAL0151		1143	extracellular ligand binding protein	0.116255	9232	0.147119	6463	0.948414	-0.507831	0.131687	5788	0.936349	-0.664409	0.0514403	6744	0.926753	-0.447347	0.0853909	3614	0.952291	-1.32921
BCAL0152		1218	Major Facilitator Superfamily protein	0.0703954	3967	0.0781099	2418	0.948414	-0.691687	0.0665381	1951	0.936349	-0.987637	0.0173578	2886	0.926753	-0.445751	0.0472517	1832	0.952291	-1.07387
BCAL0153		660	putative FMN flavoprotein	0.101604	3188	0.135472	2682	0.948414	-0.241088	0.101604	1776	0.936349	-0.80955	0.026738	2488	0.926753	-0.345373	0.0588235	1240	0.952291	-1.29498
BCAL0154		294	histone-like nucleoid-structuring (H-NS) protein	0.219124	4927	0.187251	877	0.0109386	-2.36327	0.12749	633	0.00259952	-2.77781	0	0	1.02488e-05	-5.65163	0.00796813	51	2.73695e-08	-5.05708
BCAL0155		1158	putative cation efflux protein	0.236308	29863	0.274848	23910	0.948414	-0.319547	0.255578	21445	0.936349	-0.475829	0.0851927	17605	0.926753	-0.759025	0.177485	12700	0.952291	-1.22704
BCAL0156		471	AnsC family regulatory protein	0.194514	5782	0.19202	3576	0.948414	-0.67817	0.184539	3438	0.936349	-0.733373	0.0673317	4101	0.926753	-0.485574	0.144638	2982	0.952291	-0.93244
BCAL0157		660	conserved hypothetical protein	0.137255	6446	0.196078	4251	0.948414	-0.589267	0.176471	4248	0.936349	-0.590262	0.0534759	3967	0.926753	-0.686649	0.114082	2853	0.952291	-1.14843
BCAL0158		645	metallo-beta-lactamase superfamily protein	0.156648	7053	0.202186	4465	0.948414	-0.647934	0.167577	3849	0.936349	-0.857061	0.0455373	5435	0.926753	-0.369965	0.120219	2905	0.952291	-1.25118
BCAL0159		612	putative RlpA-like lipoprotein	0.15547	7261	0.205374	4331	0.948414	-0.732269	0.149712	3431	0.936349	-1.05982	0.0403071	3370	0.926753	-1.08497	0.115163	2571	0.952291	-1.46252
BCAL0160		888	putative methylase	0.0767196	3678	0.12037	3540	0.948414	-0.0536843	0.0992063	2799	0.936349	-0.382067	0.0171958	1578	0.926753	-1.17088	0.0489418	1283	0.952291	-1.44982
BCAL0161		429	conserved hypothetical protein	0.0519126	1114	0.0655738	524	0.948414	-0.96015	0.0464481	443	0.936349	-1.16074	0.0191257	980	0.926753	-0.168737	0.0382514	537	0.952291	-0.930403
BCAL0162	gmhA	585	phosphoheptose isomerase	0.0843373	2430	0.0943775	1709	0.948414	-0.483945	0.0883534	1605	0.936349	-0.569366	0.0140562	1534	0.926753	-0.630729	0.0461847	1061	0.952291	-1.12377
BCAL0163		822	putative phospholipid-binding lipoprotein	0.11588	6512	0.111588	3267	0.948414	-0.973623	0.110157	3316	0.936349	-0.952779	0.0343348	4468	0.926753	-0.533524	0.0672389	2154	0.952291	-1.5526
BCAL0164		363	putative cytochrome c-551 precursor	0.110032	2431	0.122977	806	0.596537	-1.48212	0.0647249	455	0.0607368	-2.18915	0.0194175	929	0.926753	-1.29846	0.0485437	461	0.410405	-2.17363
BCAL0165		978	putative plasmid replication-associated protein	0.264106	22182	0.296519	14762	0.948414	-0.58425	0.27611	14071	0.936349	-0.652937	0.122449	16590	0.926753	-0.416895	0.231693	11597	0.952291	-0.92974
BCAL0166		837	putative transposase	0	0	0	0	0.948414	0	0	0	0.936349	0	0	0	0.926753	0	0	0	0.955369	0
BCAL0167		525	putative transposase	0	0	0	0	0.948414	0	0	0	0.936349	0	0	0	0.926753	0	0	0	0.955369	0
BCAL0168		288	pseudogene	0.410569	14267	0.49187	11029	0.948414	-0.368435	0.463415	10097	0.936349	-0.494614	0.207317	8722	0.926753	-0.703581	0.382114	7275	0.952291	-0.962044
BCAL0169		693	conserved hypothetical protein	0.340678	21483	0.411864	16300	0.948414	-0.3962	0.39322	17505	0.936349	-0.29391	0.127119	10901	0.926753	-0.972261	0.325424	13860	0.952291	-0.628596
BCAL0170		252	conserved hypothetical protein	0.437209	26088	0.493023	18691	0.948414	-0.478864	0.493023	18418	0.936349	-0.499978	0.218605	12689	0.926753	-1.034	0.423256	13883	0.952291	-0.905232
BCAL0171		393	putative plasmid conjugal transfer protein	0.361194	19949	0.441791	17535	0.948414	-0.185089	0.423881	15864	0.936349	-0.328708	0.18209	10784	0.926753	-0.881321	0.346269	11919	0.952291	-0.738213
BCAL0172		363	putative plasmid conjugal transfer protein	0.326861	13906	0.417476	10020	0.948414	-0.468836	0.427184	9105	0.936349	-0.605555	0.15534	9185	0.926753	-0.593071	0.317152	7236	0.952291	-0.932979
BCAL0173		774	putative plasmid conjugal transfer protein	0.341426	32816	0.412747	29265	0.948414	-0.164691	0.38088	26972	0.936349	-0.281988	0.179059	22663	0.926753	-0.532098	0.355083	21845	0.952291	-0.584897
BCAL0173a		192	hypothetical protein	0.213415	4696	0.310976	2653	0.948414	-0.800827	0.25	2580	0.936349	-0.839599	0.115854	3820	0.926753	-0.290978	0.207317	1929	0.952291	-1.24106
BCAL0174		1428	putative plasmid conjugal transfer protein	0.250206	32621	0.283128	23156	0.948414	-0.492614	0.27572	22514	0.936349	-0.533001	0.102881	20419	0.926753	-0.673256	0.231276	19821	0.952291	-0.715927
BCAL0175		291	conserved hypothetical protein	0.274194	9203	0.330645	6526	0.948414	-0.489558	0.318548	5674	0.936349	-0.688125	0.153226	6715	0.926753	-0.448982	0.282258	5744	0.952291	-0.67074
BCAL0176		360	conserved hypothetical protein	0.222222	6635	0.267974	5288	0.948414	-0.321928	0.24183	4934	0.936349	-0.419973	0.111111	6470	0.926753	-0.0357846	0.196078	4347	0.952291	-0.598846
BCAL0177		303	putative plasmid conjugal transfer protein	0.209302	3936	0.294574	3585	0.948414	-0.131262	0.263566	3061	0.936349	-0.352545	0.0813953	4589	0.938788	0.216354	0.209302	2964	0.955369	-0.39751
BCAL0178		813	putative DNA methyltransferase	0.242775	22178	0.0924855	1668	2.73967e-07	-3.65543	0.0390173	780	2.49304e-10	-4.66197	0.00722543	206	1.0028e-06	-6.18594	0.0274566	671	1.48226e-07	-4.85275
BCAL0179		2634	hypothetical protein	0.472321	275444	0.538839	253630	0.948414	-0.118989	0.522768	274482	0.936349	-0.00504566	0.137946	45484	0.323181	-2.59568	0.357143	89779	0.952291	-1.61623
BCAL0180		696	putative membrane protein	0.489039	68329	0.546374	51766	0.948414	-0.399819	0.517707	52731	0.936349	-0.373223	0.217538	32383	0.926753	-1.07492	0.37774	31188	0.952291	-1.129
BCAL0181		642	conserved hypothetical protein	0.291209	18733	0.373626	13633	0.948414	-0.455616	0.342491	13513	0.936349	-0.468278	0.1337	10802	0.926753	-0.78867	0.278388	8836	0.952291	-1.07556
BCAL0182		1128	putative plasmid recombinase	0.317708	37190	0.384375	28802	0.948414	-0.367619	0.347917	27950	0.936349	-0.410788	0.132292	24776	0.926753	-0.584034	0.278125	23082	0.952291	-0.685784
BCAL0183	gudD	1398	putative glucarate dehydratase	0.118487	9698	0.147059	6302	0.948414	-0.613965	0.136134	5737	0.936349	-0.74726	0.0243697	4358	0.926753	-1.13609	0.10084	5187	0.952291	-0.890038
BCAL0184	gudP	1341	putative glucarate transporter	0.169298	17990	0.186842	10193	0.948414	-0.813529	0.177193	8524	0.936349	-1.06876	0.0640351	10444	0.926753	-0.77877	0.137719	7265	0.952291	-1.29643
BCAL0185		924	LysR family regulatory protein	0.0610687	2839	0.0814249	1670	0.948414	-0.731576	0.0585242	1376	0.936349	-0.993633	0.0127226	905	0.926753	-1.54813	0.0394402	992	0.952291	-1.42835
BCAL0186		732	putative glutathione S-transferase	0.110754	4622	0.11878	3299	0.948414	-0.474288	0.11557	2904	0.936349	-0.652513	0.0272873	2693	0.926753	-0.757582	0.0770465	2224	0.952291	-1.02279
BCAL0187		633	conserved hypothetical protein	0.0371058	1176	0.038961	810	0.948414	-0.48769	0.038961	579	0.936349	-0.910145	0.0148423	677	0.926753	-0.715642	0.025974	556	0.952291	-0.959861
BCAL0188		1338	putative dioxygenase	0.0763828	5335	0.108867	3643	0.948414	-0.538085	0.0807726	2897	0.936349	-0.858761	0.022827	4467	0.926753	-0.251033	0.0649693	2945	0.952291	-0.835838
BCAL0189		1167	putative ABC transporter permease protein	0.107754	7531	0.135952	4509	0.948414	-0.727418	0.123867	4104	0.936349	-0.860109	0.0362538	4281	0.926753	-0.800612	0.0866062	3606	0.952291	-1.04201
BCAL0190		1155	putative ABC transporter permease protein	0.109868	8034	0.130214	4671	0.948414	-0.769673	0.111902	3745	0.936349	-1.08098	0.0284842	3729	0.926753	-1.087	0.0925738	3831	0.952291	-1.04907
BCAL0191		699	ABC transporter ATP-binding protein	0.114094	4938	0.145973	2558	0.948414	-0.92251	0.119128	2218	0.936349	-1.11997	0.0268456	2184	0.926753	-1.14129	0.0922819	2290	0.952291	-1.07584
BCAL0192		1206	transporter system transport protein	0.0984405	6413	0.119883	3009	0.948414	-1.06687	0.0964912	3418	0.936349	-0.888567	0.0243665	4300	0.926753	-0.565819	0.0672515	2553	0.952291	-1.2957
BCAL0193		234	putative exported protein	0.165	2849	0.19	994	0.675694	-1.43061	0.13	671	0.174478	-1.93542	0.055	2061	0.926753	-0.448527	0.1	755	0.952291	-1.78623
BCAL0193a		771	conserved hypothetical protein	0.0746951	3764	0.0960366	1523	0.91252	-1.25143	0.0746951	1402	0.83443	-1.36321	0.0167683	2391	0.926753	-0.63337	0.0411585	931	0.781986	-1.90605
BCAL0194		870	putative oxidoreductase	0.0662162	3686	0.104054	2216	0.948414	-0.709039	0.0716216	2061	0.936349	-0.808975	0.022973	2269	0.926753	-0.676396	0.0486486	1497	0.952291	-1.24531
BCAL0195		636	putative amino acid transport protein	0.110701	5246	0.138376	2770	0.948414	-0.897409	0.118081	2560	0.936349	-1.00703	0.0405904	3811	0.926753	-0.450922	0.101476	2701	0.952291	-0.932518
BCAL0196		1284	Major Facilitator Superfamily protein	0.0494505	4243	0.0668498	2862	0.948414	-0.55212	0.0723443	4034	0.936349	-0.0711536	0.014652	3181	0.926753	-0.404556	0.0503663	2843	0.952335	-0.561404
BCAL0197		930	LysR family regulatory protein	0.0606827	3267	0.0960809	1945	0.948414	-0.719363	0.079646	2076	0.936349	-0.629785	0.0176991	1978	0.926753	-0.696268	0.0518331	1798	0.952291	-0.826984
BCAL0198		837	putative outer membrane protein	0.13324	6864	0.152875	4203	0.948414	-0.694573	0.15568	4281	0.936349	-0.668656	0.056101	5946	0.926753	-0.203935	0.13324	4551	0.952291	-0.582375
BCAL0199		1242	putative lipoprotein	0.113636	8609	0.149621	5567	0.948414	-0.619922	0.130682	4791	0.936349	-0.832378	0.0284091	4592	0.926753	-0.892304	0.0909091	3402	0.952291	-1.31433
BCAL0200		1431	putative lipoprotein	0.149548	13519	0.189811	8845	0.948414	-0.606467	0.182416	8310	0.936349	-0.695443	0.05341	10422	0.926753	-0.372212	0.124897	6201	0.952291	-1.11197
BCAL0201	argC	951	N-acetyl-gamma-glutamyl-phosphate reductase	0.150803	7706	0.15822	3945	0.948414	-0.948444	0.122373	3484	0.936349	-1.12301	0.0222497	2660	0.926753	-1.49992	0.10136	2416	0.952291	-1.63345
BCAL0202		573	putative flavoprotein	0.106557	3929	0.147541	2829	0.948414	-0.460014	0.125	2253	0.936349	-0.77592	0.0266393	1704	0.926753	-1.15922	0.079918	2204	0.952291	-0.806281
BCAL0203		597	phosphatidylethanolamine-binding protein	0.086444	2570	0.117878	1776	0.948414	-0.50918	0.0884086	1636	0.936349	-0.621073	0.0157171	1096	0.926753	-1.15862	0.0628684	1318	0.952291	-0.912982
BCAL0204	pyrE	687	orotate phosphoribosyltransferase	0.17094	6630	0.213675	4696	0.948414	-0.488775	0.0136752	86	7.12309e-13	-5.17723	0.0017094	138	0.000398892	-4.82157	0.00854701	42	2.77434e-10	-5.56664
BCAL0205		2271	NADP-dependent malic enzyme	0.149146	23241	0.183325	16039	0.948414	-0.532315	0.16261	13521	0.936349	-0.777034	0.050233	13257	0.926753	-0.80527	0.124806	11029	0.952291	-1.06854
BCAL0206		3591	putative pyruvate ferredoxin/flavodoxin oxidoreductase	0.152637	38579	0.1962	25391	0.948414	-0.601563	0.174255	21156	0.936349	-0.86368	0.0537177	24332	0.926753	-0.662779	0.131019	18119	0.952291	-1.08611
BCAL0206A		195	putative outer membrane protein	0.155689	3465	0.185629	1554	0.948414	-1.10794	0.179641	1714	0.936349	-0.974728	0.0718563	2250	0.926753	-0.601241	0.155689	1843	0.952291	-0.875616
BCAL0207	hppD	1098	4-hydroxyphenylpyruvic acid dioxygenase	0.192513	14254	0.212834	8300	0.948414	-0.772992	0.186096	7460	0.936349	-0.924995	0.0545455	7738	0.926753	-0.872895	0.13262	6340	0.952291	-1.15632
BCAL0208		525	AnsC family regulatory protein	0.138702	4973	0.178971	2656	0.948414	-0.880263	0.143177	2464	0.936349	-0.984443	0.0357942	1855	0.926753	-1.37567	0.105145	2307	0.952291	-1.0756
BCAL0209		648	acetyltransferase (GNAT) family protein	0.182971	10134	0.219203	4787	0.948414	-1.06635	0.192029	4823	0.936349	-1.05576	0.0706522	6066	0.926753	-0.730963	0.141304	4110	0.952291	-1.28148
BCAL0210		606	TetR family regulatory protein	0.195736	9864	0.22093	4011	0.881316	-1.27724	0.172481	3119	0.460761	-1.63011	0.0445736	2992	0.926753	-1.68818	0.108527	2193	0.479829	-2.11949
BCAL0211		822	conserved hypothetical protein	0.16309	7592	0.167382	4425	0.948414	-0.765441	0.137339	3457	0.936349	-1.1127	0.0543634	4898	0.926753	-0.622008	0.104435	3710	0.952291	-1.01357
BCAL0212	paaE	1089	putative phenylacetic acid degradation NADH oxidoreductase PaaE	0.148867	11627	0.208198	10717	0.948414	-0.116534	0.131607	4379	0.78922	-1.38859	0.0323625	4101	0.926753	-1.48103	0.0798274	3362	0.952291	-1.76016
BCAL0213	paaD	555	phenylacetic acid degradation protein PaaD	0.0824524	2135	0.15222	2429	0.977653	0.178292	0.0782241	865	0.936349	-1.21167	0.012685	594	0.926753	-1.68727	0.0528541	967	0.952291	-1.06671
BCAL0214	paaC	804	phenylacetic acid degradation protein PaaC	0.175439	9028	0.233918	9224	0.955254	0.0306502	0.166667	3824	0.936349	-1.21797	0.0453216	4408	0.926753	-1.01781	0.0760234	2359	0.799738	-1.89223
BCAL0215	paaB	285	phenylacetic acid degradation protein PaaB	0.18107	3656	0.283951	3017	0.948414	-0.269039	0.164609	1415	0.900042	-1.30988	0.0617284	1976	0.926753	-0.855391	0.0987654	908	0.795078	-1.8977
BCAL0216	paaA	999	phenylacetic acid degradation protein PaaA	0.158637	11122	0.236193	9050	0.948414	-0.294486	0.149236	4087	0.744542	-1.42234	0.0246769	3148	0.926753	-1.78871	0.0881316	2637	0.591909	-2.03566
BCAL0217		1272	putative exported GDSL-like lipase/acylhydrolase	0.157116	12447	0.181146	7247	0.948414	-0.772115	0.143253	6034	0.936349	-1.03244	0.0452865	6968	0.926753	-0.827969	0.109982	4947	0.952291	-1.31384
BCAL0218		336	hypothetical protein	0.181185	4683	0.205575	2473	0.948414	-0.894464	0.191638	2065	0.936349	-1.14355	0.0592334	2104	0.926753	-1.11779	0.12892	1884	0.952291	-1.2695
BCAL0219	tufA1	1191	elongation factor Tu	0	0	0	0	0.948414	0	0	0	0.936349	0	0	0	0.926753	0	0	0	0.955369	0
BCAL0220	secE	381	preprotein translocase SecE subunit	0	0	0	0	0.948414	0	0	0	0.936349	0	0	0	0.926753	0	0	0	0.955369	0
BCAL0221	nusG	558	transcription antitermination protein NusG	0.00210084	80	0	0	0.948414	-0.847997	0	0	0.936349	-0.847997	0	0	0.926753	-0.847997	0	0	0.952291	-0.847997
BCAL0222	relC	432	50S ribosomal protein L11	0	0	0	0	0.948414	0	0	0	0.936349	0	0	0	0.926753	0	0	0	0.955369	0
BCAL0223	rplA	699	50S ribosomal protein L1	0	0	0	0	0.948414	0	0	0	0.936349	0	0	0	0.926753	0	0	0	0.955369	0
BCAL0224	rplJ	498	50S ribosomal protein L10	0	0	0	0	0.948414	0	0	0	0.936349	0	0	0	0.926753	0	0	0	0.955369	0
BCAL0225	rplL	375	50S ribosomal protein L7/L12	0	0	0	0	0.948414	0	0	0	0.936349	0	0	0	0.926753	0	0	0	0.955369	0
BCAL0226		4107	DNA-directed RNA polymerase beta chain	0	0	0	0	0.948414	0	0	0	0.936349	0	0	0	0.926753	0	0	0	0.955369	0
BCAL0227	rpoC	4242	DNA-directed RNA polymerase beta' chain	0.000277316	44	0	0	0.948414	-0.526069	0	0	0.936349	-0.526069	0	0	0.926753	-0.526069	0	0	0.952335	-0.526069
BCAL0228	recQ	1848	ATP-dependent DNA helicase RecQ	0.208015	33933	0.244275	20483	0.948414	-0.725481	0.227099	18838	0.936349	-0.84565	0.0782443	23175	0.926753	-0.548153	0.16285	15147	0.952291	-1.15841
BCAL0229	rpsL	381	30S ribosomal protein S12	0	0	0	0	0.948414	0	0	0	0.936349	0	0	0	0.926753	0	0	0	0.955369	0
BCAL0230	rpsG	471	30S ribosomal protein S7	0.00249377	57	0	0	0.948414	-0.650765	0	0	0.936349	-0.650765	0	0	0.926753	-0.650765	0	0	0.952291	-0.650765
BCAL0231	fusA	2103	elongation factor G	0.00111857	13	0.000559284	1	0.948414	-0.161967	0	0	0.936349	-0.176323	0	0	0.926753	-0.176323	0.000559284	22	0.968735	0.110558
BCAL0232	tuf	1191	elongation factor Tu (EF-Tu)	0.0088845	529	0.00789733	221	0.948414	-0.970487	0.00493583	123	0.645968	-1.49602	0	0	0.289961	-2.65306	0.00197433	36	0.374634	-2.20945
BCAL0233	rpsJ	312	30s ribosomal protein S10	0	0	0	0	0.948414	0	0	0	0.936349	0	0	0	0.926753	0	0	0	0.955369	0
BCAL0234	rplC	651	50S ribosomal protein L3	0.00180505	75	0	0	0.948414	-0.807355	0	0	0.936349	-0.807355	0	0	0.926753	-0.807355	0.00180505	34	0.955369	-0.385122
BCAL0235	rplD	621	50S ribosomal protein L4	0.00189394	71	0.00189394	30	0.948414	-0.395485	0	0	0.936349	-0.773996	0	0	0.926753	-0.773996	0	0	0.952291	-0.773996
BCAL0236	rplW	315	50S ribosomal protein L23	0	0	0	0	0.948414	0	0	0	0.936349	0	0	0	0.926753	0	0	0	0.955369	0
BCAL0237	rplB	828	50S ribosomal protein L2	0	0	0	0	0.948414	0	0	0	0.936349	0	0.00141844	1	0.927109	0.0143553	0	0	0.955369	0
BCAL0238	rpsS	276	30S ribosomal protein S19	0	0	0	0	0.948414	0	0	0	0.936349	0	0	0	0.926753	0	0	0	0.955369	0
BCAL0239	rplV	330	50S ribosomal protein L22	0	0	0	0	0.948414	0	0	0	0.936349	0	0	0	0.926753	0	0	0	0.955369	0
BCAL0240	rpsC	801	30S ribosomal protein S3	0	0	0	0	0.948414	0	0	0	0.936349	0	0	0	0.926753	0	0	0	0.955369	0
BCAL0241	rplP	417	50S ribosomal protein L16	0	0	0	0	0.948414	0	0	0	0.936349	0	0	0	0.926753	0	0	0	0.955369	0
BCAL0242	rpmC	195	50S ribosomal protein L29	0	0	0	0	0.948414	0	0	0	0.936349	0	0	0	0.926753	0	0	0	0.955369	0
BCAL0243	rpsQ	273	30S ribosomal protein S17	0.0128755	101	0	0	0.948414	-1.0072	0	0	0.936349	-1.0072	0	0	0.926753	-1.0072	0	0	0.952291	-1.0072
BCAL0244	rplN	369	50S ribosomal protein L14	0	0	0.0031746	28	0.99321	0.356144	0	0	0.936349	0	0	0	0.926753	0	0.0031746	23	0.984321	0.298658
BCAL0245	rplX	309	50S ribosomal protein L24	0.00378788	29	0	0	0.948414	-0.367371	0	0	0.936349	-0.367371	0	0	0.926753	-0.367371	0	0	0.955369	-0.367371
BCAL0246	rplE	540	50S ribosomal protein L5	0.00217865	72	0	0	0.948414	-0.782409	0	0	0.936349	-0.782409	0	0	0.926753	-0.782409	0	0	0.952291	-0.782409
BCAL0247	rpsN	306	30S ribosomal protein S14	0.00383142	23	0	0	0.948414	-0.298658	0	0	0.936349	-0.298658	0	0	0.926753	-0.298658	0	0	0.955369	-0.298658
BCAL0248	rpsH	396	30S ribosomal protein S8	0	0	0	0	0.948414	0	0	0	0.936349	0	0	0	0.926753	0	0	0	0.955369	0
BCAL0249	rplF	531	50S ribosomal protein L6	0	0	0	0	0.948414	0	0	0	0.936349	0	0	0	0.926753	0	0	0	0.955369	0
BCAL0250	rplR	366	50S ribosomal protein L18	0	0	0	0	0.948414	0	0	0	0.936349	0	0	0	0.926753	0	0	0	0.955369	0
BCAL0251	rpsE	519	30S ribosomal protein S5	0	0	0	0	0.948414	0	0	0	0.936349	0	0	0	0.926753	0	0	0	0.955369	0
BCAL0252	rpmD	183	50S ribosomal protein L30	0	0	0	0	0.948414	0	0	0	0.936349	0	0	0	0.926753	0	0	0	0.955369	0
BCAL0253	rplO	435	50S ribosomal protein L15	0	0	0	0	0.948414	0	0	0	0.936349	0	0	0	0.926753	0	0	0	0.955369	0
BCAL0254	secY	1350	preprotein translocase SecY subunit	0	0	0	0	0.948414	0	0	0	0.936349	0	0	0	0.926753	0	0	0	0.955369	0
BCAL0255	infA1	219	translation initiation factor IF-1 1	0.00531915	24	0	0	0.948414	-0.31034	0	0	0.936349	-0.31034	0	0	0.926753	-0.31034	0	0	0.955369	-0.31034
BCAL0256	rpmJ	117	50S ribosomal protein L36	0	0	0	0	0.948414	0	0	0	0.936349	0	0	0	0.926753	0	0	0	0.955369	0
BCAL0257	rpsM	366	30S ribosomal protein S13	0.00320513	82	0	0	0.948414	-0.863938	0	0	0.936349	-0.863938	0	0	0.926753	-0.863938	0	0	0.952291	-0.863938
BCAL0258	rpsK	402	30S ribosomal protein S11	0	0	0	0	0.948414	0	0	0	0.936349	0	0	0	0.926753	0	0	0	0.955369	0
BCAL0259	rpsD	624	30S ribosomal protein S4	0.00376648	164	0	0	0.72026	-1.40054	0	0	0.772788	-1.40054	0	0	0.926753	-1.40054	0	0	0.952291	-1.40054
BCAL0260	rpoA	978	DNA-directed RNA polymerase alpha chain	0	0	0	0	0.948414	0	0	0	0.936349	0	0	0	0.926753	0	0	0	0.955369	0
BCAL0261	rplQ	396	50S ribosomal protein L17	0.00887574	376	0	0	0.0220376	-2.25096	0.00295858	33	0.243368	-1.83954	0	0	0.559495	-2.25096	0	0	0.334536	-2.25096
BCAL0262	cutA	327	putative divalent-cation tolerance protein CutA	0.232975	5794	0.272401	5102	0.948414	-0.180181	0.268817	3373	0.936349	-0.763065	0.0752688	2726	0.926753	-1.06049	0.172043	3127	0.952291	-0.869053
BCAL0263	dsbD	1845	thiol:disulfide interchange protein DsbD	0.0599108	5407	0.0452518	1145	0.0401163	-2.14512	0.00956023	259	3.46106e-07	-3.93921	0.000637349	1	5.7718e-06	-5.76884	0.000637349	45	5.22187e-09	-5.24714
BCAL0264	hemB	999	delta-aminolevulinic acid dehydratase	0	0	0	0	0.948414	0	0	0	0.936349	0	0	0	0.926753	0	0	0	0.955369	0
BCAL0265	engB	660	putative GTP-binding cell division protein EngB	0	0	0.00178253	5	0.963462	0.0703893	0	0	0.936349	0	0	0	0.926753	0	0	0	0.955369	0
BCAL0266		654	putative cytochrome c4	0.186715	9883	0.235189	7875	0.948414	-0.323989	0.210054	5484	0.936349	-0.838174	0.0789946	7106	0.926753	-0.470275	0.149013	4741	0.952291	-1.04417
BCAL0267		2214	putative cytochrome c biogenesis protein	0.0610728	6706	0.0339883	957	0.00131027	-2.68683	0.0111524	365	6.29234e-07	-3.8715	0.000531067	3	1.73962e-06	-6.04609	0.00106213	2	2.03901e-12	-6.06017
BCAL0268		1191	putative cytochrome c biogenesis protein	0.0848963	5715	0.047384	1066	0.0146905	-2.31821	0.0306022	1057	0.0305657	-2.32939	0.00691017	584	0.123863	-3.08771	0.00987167	410	0.00147302	-3.51121
BCAL0269		996	putative oxidoreductase	0.198113	14853	0.220519	8309	0.948414	-0.830429	0.208726	7816	0.936349	-0.917591	0.067217	9442	0.926753	-0.648071	0.152123	6791	0.952291	-1.11765
BCAL0270		687	ferric reductase-like transmembrane component	0.140171	10097	0.181197	5386	0.948414	-0.894318	0.157265	6010	0.936349	-0.7389	0.0598291	5638	0.926753	-0.829525	0.117949	4914	0.952291	-1.02411
BCAL0272		276	putative lipoprotein	0.173729	5185	0.169492	2339	0.948414	-1.11561	0.152542	1984	0.863922	-1.34255	0.0423729	2264	0.926753	-1.16067	0.148305	2746	0.952291	-0.892968
BCAL0273	cyaY	327	protein CyaY	0.121864	2305	0.114695	415	0.0254959	-2.22339	0.0286738	132	4.13585e-05	-3.37384	0	0	0.00100735	-4.58796	0.0107527	72	0.00025798	-3.80556
BCAL0274	mrcA	2388	penicillin-binding protein 1A	0.143279	24395	0.080256	3777	0.00156012	-2.65947	0.0585918	2982	0.00063651	-2.99055	0.0251108	7948	0.926753	-1.60579	0.0457903	3066	0.0246773	-2.95175
BCAL0275		924	conserved hypothetical protein	0.120865	6271	0.105598	3390	0.948414	-0.868293	0.0992366	2920	0.936349	-1.07697	0.0178117	2261	0.926753	-1.43212	0.0699746	1679	0.869528	-1.84045
BCAL0276		645	putative type IV pilus assembly protein	0.102004	4204	0.0983607	2029	0.948414	-1.0155	0.0892532	1902	0.936349	-1.10424	0.0382514	3310	0.926753	-0.335906	0.0601093	1260	0.952291	-1.66207
BCAL0277		867	putative exported protein	0.0880759	4905	0.0880759	1973	0.885529	-1.27165	0.0867209	1502	0.447644	-1.6435	0.0121951	1181	0.794105	-1.9661	0.0352304	1103	0.565043	-2.05673
BCAL0278		1626	putative type IV pilus secretin	0.0932755	9885	0.115691	5845	0.948414	-0.748086	0.111352	5251	0.936349	-0.899954	0.0260304	5729	0.926753	-0.776514	0.0694143	4714	0.952291	-1.05253
BCAL0279	aroK	555	shikimate kinase I	0.154334	7065	0.131078	2455	0.587375	-1.48764	0.103594	1281	0.0248235	-2.37525	0.0211416	1954	0.926753	-1.80253	0.0528541	978	0.0635652	-2.73261
BCAL0280	aroB	1080	3-dehydroquinate synthase	0.0947712	5000	0.0217865	287	1.36934e-07	-3.72009	0.0087146	135	2.80879e-09	-4.43976	0.00326797	338	0.0375269	-3.54149	0.00326797	113	1.25885e-06	-4.58157
BCAL0281		1152	putative phosphohydrolase	0.160204	11845	0.184694	8152	0.948414	-0.533591	0.161224	6538	0.936349	-0.847586	0.0397959	7415	0.926753	-0.668562	0.110204	5303	0.952291	-1.14457
BCAL0282		1335	putative ABC transporter extracellular solute-binding protein	0.154049	13624	0.183099	8604	0.948414	-0.656951	0.169894	7068	0.936349	-0.937058	0.056338	9161	0.926753	-0.567461	0.123239	6860	0.952291	-0.979542
BCAL0283		885	putative ABC transporter permease	0.148738	8289	0.15405	5559	0.948414	-0.567952	0.131474	4720	0.936349	-0.799466	0.0398406	6851	0.926753	-0.271278	0.118194	3664	0.952291	-1.15623
BCAL0284		846	putative ABC transporter permease	0.166667	9074	0.194444	5469	0.948414	-0.720133	0.169444	5006	0.936349	-0.845357	0.0486111	4640	0.926753	-0.952664	0.126389	4019	0.952291	-1.15526
BCAL0285		1086	ABC transporter ATP-binding protein	0.114719	7170	0.127706	3427	0.948414	-1.04351	0.100649	2780	0.87136	-1.33589	0.0292208	4327	0.926753	-0.715626	0.0844156	3056	0.952291	-1.20386
BCAL0286	ugpQ	771	glycerophosphoryl diester phosphodiesterase	0.0823171	3395	0.0868902	1630	0.948414	-1.01452	0.0868902	1891	0.936349	-0.811799	0.0289634	2762	0.926753	-0.288269	0.0503049	1399	0.952291	-1.22129
BCAL0287		732	putative outer membrane protein	0.191011	10281	0.215088	5536	0.948414	-0.881202	0.207063	5714	0.936349	-0.836342	0.0738363	6488	0.926753	-0.656033	0.163724	5205	0.952291	-0.968521
BCAL0288		714	conserved hypothetical protein	0.185855	9101	0.230263	6721	0.948414	-0.431807	0.207237	6330	0.936349	-0.516972	0.0542763	4244	0.926753	-1.08277	0.125	3459	0.952291	-1.37032
BCAL0289	glt1	4824	glutamate synthase large subunit	0.166301	55948	0.181175	33636	0.948414	-0.732374	0.159961	28860	0.936349	-0.952601	0.043404	25364	0.926753	-1.1382	0.122165	23556	0.952291	-1.24446
BCAL0290	glt2	1467	glutamate synthase small subunit	0.163462	16366	0.157051	7335	0.948414	-1.14709	0.140224	6137	0.772788	-1.40057	0.0352564	6202	0.926753	-1.38561	0.124199	6127	0.952291	-1.40288
BCAL0291		1491	sodium:amino acid symporter family protein	0.138801	13102	0.162461	7552	0.948414	-0.786848	0.126972	5892	0.936349	-1.13965	0.0362776	8162	0.926753	-0.676194	0.0985804	4575	0.952291	-1.49772
BCAL0292		567	2',5' RNA ligase family protein	0.0289855	665	0.0372671	527	0.948414	-0.286994	0.0393375	366	0.936349	-0.71513	0.00414079	185	0.926753	-1.4245	0.0144928	198	0.952291	-1.36015
BCAL0293		1284	putative D-amino acid dehydrogenase subunit	0.0970696	7722	0.119048	4890	0.948414	-0.648498	0.100733	4118	0.936349	-0.890978	0.0302198	5520	0.926753	-0.476967	0.0705128	3023	0.952291	-1.3246
BCAL0294		1263	Major Facilitator Superfamily protein	0.146182	12595	0.173184	7019	0.948414	-0.834514	0.156425	7425	0.936349	-0.754497	0.0521415	8113	0.926753	-0.628279	0.116387	5415	0.952291	-1.20283
BCAL0295		777	putative dehydrogenase/reductase	0.0302115	1204	0.0483384	816	0.948414	-0.509524	0.0392749	615	0.936349	-0.866929	0.00755287	768	0.926753	-0.587177	0.021148	349	0.952291	-1.53816
BCAL0296		1770	ABC transporter ATP-binding membrane protein	0.152824	19140	0.187375	11339	0.948414	-0.750148	0.124917	6338	0.531987	-1.57942	0.0451827	11306	0.926753	-0.754316	0.112957	7333	0.952291	-1.37209
BCAL0297	thiO	1137	putative thiamine biosynthesis oxidoreductase ThiO	0.0568182	2953	0.0774793	2214	0.948414	-0.399839	0.036157	640	0.112197	-2.04463	0.00413223	801	0.926753	-1.76063	0.0433884	1193	0.952291	-1.23951
BCAL0298	thiS	198	thiamine biosynthesis protein ThiS	0.0588235	589	0.105882	392	0.948414	-0.485846	0.0470588	87	0.207059	-1.88147	0.00588235	1	0.239835	-2.77015	0.0235294	87	0.81344	-1.88147
BCAL0299	thiG	816	thiazole biosynthesis protein ThiG	0.179856	9840	0.220144	7713	0.948414	-0.347369	0.110791	2454	0.158058	-1.96049	0.047482	6333	0.926753	-0.627754	0.130935	4587	0.952291	-1.08458
BCAL0300	thiE	1125	thiamine-phosphate pyrophosphorylase	0.0710554	4217	0.0940439	2567	0.948414	-0.694811	0.0438871	942	0.110049	-2.05067	0.0114943	1454	0.926753	-1.47404	0.0491118	1836	0.952291	-1.15695
BCAL0301		822	ABC transporter ATP-binding protein	0.00572246	196	0.0100143	106	0.948414	-0.522953	0.00143062	2	0.590648	-1.53703	0	0	0.926753	-1.5656	0.00143062	36	0.952291	-1.12199
BCAL0302		768	putative membrane protein	0.00458716	249	0.00764526	100	0.948414	-0.803227	0.00152905	10	0.423469	-1.66572	0	0	0.926753	-1.80323	0	0	0.926767	-1.80323
BCAL0303		561	putative membrane protein	0.00838574	127	0.0440252	396	0.999998	1.12765	0.0104822	51	0.936349	-0.588144	0.00209644	1	0.926753	-1.16834	0.00628931	21	0.952291	-0.907685
BCAL0304		969	VacJ-like lipoprotein	0.164848	11223	0.193939	8361	0.948414	-0.420356	0.16	5729	0.936349	-0.957936	0.0242424	2598	0.705869	-2.06929	0.0836364	2654	0.587798	-2.03966
BCAL0305		630	putative exported protein	0.0354478	1013	0.0429104	500	0.948414	-0.891419	0.0242537	298	0.660595	-1.48361	0	0	0.0450168	-3.47638	0.00186567	1	0.00191153	-3.46203
BCAL0306		276	conserved hypothetical protein	0.0423729	517	0.0466102	354	0.948414	-0.442578	0.0211864	413	0.936349	-0.266312	0.00423729	162	0.926753	-1.2357	0.00847458	116	0.952291	-1.51424
BCAL0307		927	ABC transporter ATP-binding protein	0.134347	9129	0.159696	5720	0.948414	-0.665155	0.148289	5262	0.936349	-0.783403	0.0380228	5595	0.926753	-0.696478	0.0937896	3496	0.952291	-1.35978
BCAL0308		822	ABC-2 type transporter, membrane protein	0.158798	9531	0.198856	5658	0.948414	-0.742118	0.165951	5055	0.936349	-0.901713	0.0500715	5149	0.926753	-0.875643	0.108727	3493	0.952291	-1.4225
BCAL0309		240	BolA-like protein	0.186275	3352	0.215686	1673	0.948414	-0.96124	0.186275	1314	0.930532	-1.28765	0.0343137	900	0.926753	-1.78743	0.0784314	661	0.402792	-2.18146
BCAL0310	murA	1350	UDP-N-acetylglucosamine 1-carboxyvinyltransferase	0.143728	12132	0.204704	9448	0.948414	-0.35739	0.148955	6676	0.936349	-0.852155	0.0383275	7054	0.926753	-0.773838	0.0966899	5127	0.952291	-1.22661
BCAL0311	hisG	654	ATP phosphoribosyltransferase	0.131059	6111	0.170557	3824	0.948414	-0.662501	0.138241	2962	0.936349	-1.02035	0.0502693	4376	0.926753	-0.472616	0.0825853	1966	0.952291	-1.58799
BCAL0312	hisD	1317	histidinol dehydrogenase	0.172168	21547	0.180196	10715	0.948414	-1.00113	0.183764	14439	0.936349	-0.574239	0.0892061	17473	0.926753	-0.300807	0.19893	15842	0.955369	-0.441334
BCAL0313	hisC	1074	histidinol-phosphate aminotransferase	0.123632	8979	0.156455	5702	0.948414	-0.645983	0.145514	5558	0.936349	-0.682241	0.0514223	6457	0.926753	-0.469498	0.101751	4456	0.952291	-0.994766
BCAL0314	hisB	588	imidazoleglycerol-phosphate dehydratase	0.185629	7536	0.213573	5179	0.948414	-0.532552	0.195609	5159	0.936349	-0.538029	0.0678643	4980	0.926753	-0.587989	0.137725	3838	0.952291	-0.955354
BCAL0315		621	MarC-family integral membrane protein	0.174242	7064	0.212121	4406	0.948414	-0.668918	0.19697	3861	0.936349	-0.854901	0.0757576	6174	0.926753	-0.19138	0.147727	4190	0.952291	-0.739788
BCAL0316	hisH	642	imidazole glycerol phosphate synthase subunit HisH	0.186813	8869	0.247253	6615	0.948414	-0.41756	0.227106	6153	0.936349	-0.520399	0.0549451	4658	0.926753	-0.914592	0.126374	3620	0.952291	-1.26964
BCAL0317	hisA	756	phosphoribosylformimino-5-aminoimidazole carboxamide ribotide isomerase	0.164596	12449	0.200311	6438	0.948414	-0.940651	0.189441	6179	0.936349	-0.998966	0.0543478	5462	0.926753	-1.1739	0.118012	3954	0.952291	-1.63015
BCAL0318	hisF	774	imidazole glycerol phosphate synthase subunit HisF	0.150228	7165	0.156297	3645	0.948414	-0.955997	0.135053	3332	0.936349	-1.08191	0.0242792	1490	0.603994	-2.19194	0.091047	2112	0.952291	-1.71561
BCAL0319	hisI	417	phosphoribosyl-AMP cyclohydrolase	0.185393	5983	0.233146	3436	0.948414	-0.782665	0.196629	3561	0.936349	-0.732545	0.0617978	2753	0.926753	-1.0923	0.162921	2578	0.952291	-1.18363
BCAL0320	hisE	366	phosphoribosyl-ATP pyrophosphatase	0.160256	3772	0.182692	2520	0.948414	-0.563512	0.147436	2085	0.936349	-0.825446	0.0224359	1453	0.926753	-1.31802	0.141026	1982	0.952291	-0.895109
BCAL0321		393	putative membrane protein	0.232836	7604	0.235821	3526	0.948414	-1.08723	0.244776	3784	0.936349	-0.988065	0.0716418	3910	0.926753	-0.942005	0.158209	2997	0.952291	-1.31474
BCAL0322		366	conserved hypothetical protein	0.150641	3193	0.198718	2122	0.948414	-0.567544	0.153846	1741	0.936349	-0.838913	0.0576923	3138	0.926753	-0.0242995	0.108974	1410	0.952291	-1.12485
BCAL0323	tatA	231	Sec-independent protein translocase protein TatA	0.116751	2286	0.152284	2156	0.948414	-0.080827	0.126904	1708	0.936349	-0.400199	0.0101523	184	0.127171	-3.07063	0.0152284	48	6.91939e-05	-4.01092
BCAL0324	tatB	540	Sec-independent protein translocase protein TatB	0.0849673	2501	0.135076	2553	0.955254	0.0285583	0.11329	2182	0.936349	-0.188768	0	0	0.000617791	-4.70099	0.0108932	150	0.00298963	-3.37907
BCAL0325	tatC	789	Sec-independent protein translocase protein TatC	0.141369	6121	0.184524	8683	0.999367	0.497567	0.15625	6797	0.954404	0.148822	0.00595238	24	1.02488e-05	-5.64873	0.0297619	480	0.00238132	-3.42302
BCAL0326		1206	serine peptidase, subfamily S1B	0.151072	12573	0.106238	3275	0.125986	-1.9088	0.107212	3707	0.340096	-1.73503	0.0360624	4806	0.926753	-1.36914	0.0711501	2698	0.404991	-2.17929
BCAL0327		747	conserved hypothetical protein	0.212264	18853	0.261006	12408	0.948414	-0.599575	0.240566	12511	0.936349	-0.587744	0.113208	14714	0.926753	-0.355465	0.193396	13674	0.952335	-0.460479
BCAL0328	petA	621	ubiquinol-cytochrome c reductase iron-sulfur subunit	0.208333	10289	0.232955	5756	0.948414	-0.827069	0.185606	4868	0.936349	-1.06432	0.092803	8920	0.926753	-0.203857	0.162879	4572	0.952291	-1.15294
BCAL0329	petB	1383	cytochrome b	0.210034	19328	0.215986	10087	0.948414	-0.931408	0.193878	8078	0.936349	-1.24832	0.0603741	9229	0.926753	-1.05834	0.139456	6933	0.952291	-1.46593
BCAL0330	petC	759	cytochrome c1 precursor	0.193199	10872	0.211747	5245	0.948414	-1.03756	0.174652	4647	0.936349	-1.20874	0.0525502	5279	0.926753	-1.02842	0.117465	4253	0.952291	-1.33374
BCAL0331		612	putative stringent starvation protein A	0	0	0	0	0.948414	0	0	0	0.936349	0	0	0	0.926753	0	0	0	0.955369	0
BCAL0332		525	putative stringent starvation protein B	0.158837	7256	0.170022	4090	0.948414	-0.811971	0.163311	3712	0.936349	-0.948373	0.082774	5243	0.926753	-0.461271	0.145414	3947	0.952291	-0.862069
BCAL0333		204	conserved hypothetical protein	0.149425	1988	0.212644	1242	0.948414	-0.637737	0.149425	1157	0.936349	-0.732137	0.0402299	1278	0.926753	-0.599546	0.143678	1115	0.952291	-0.781165
BCAL0334		801	periplasmic solute-binding protein	0.14978	9053	0.17768	5756	0.948414	-0.644329	0.174743	4776	0.936349	-0.908547	0.0572687	6015	0.926753	-0.581892	0.132159	4476	0.952291	-1.00016
BCAL0335		318	conserved hypothetical protein	0.139706	2413	0.194853	1965	0.948414	-0.283269	0.169118	1730	0.936349	-0.457567	0.0551471	2328	0.926753	-0.0496422	0.110294	1484	0.952291	-0.665838
BCAL0336		336	conserved hypothetical protein	0.160279	3574	0.233449	2787	0.948414	-0.347781	0.170732	3020	0.936349	-0.235806	0.0662021	3985	0.932958	0.152984	0.15331	2038	0.952291	-0.78109
BCAL0337		783	putative type VI secretion system protein TssL	0.16967	10186	0.213213	5341	0.948414	-0.918738	0.217718	6678	0.936349	-0.601751	0.0600601	8386	0.926753	-0.277525	0.15015	5476	0.952291	-0.88338
BCAL0338		1347	putative type VI secretion system protein TssK	0.186736	18743	0.212914	10427	0.948414	-0.839934	0.217277	12961	0.936349	-0.528763	0.0602094	10965	0.926753	-0.768025	0.146597	8856	0.952291	-1.0731
BCAL0339		600	putative type VI secretion system protein TssJ	0.333333	24987	0.362745	16230	0.948414	-0.619415	0.364706	18697	0.936349	-0.416438	0.158824	16649	0.926753	-0.582865	0.260784	13623	0.952291	-0.870344
BCAL0340		627	putative lipoprotein	0.183521	12695	0.247191	9298	0.948414	-0.445154	0.228464	10873	0.936349	-0.221622	0.0973783	12052	0.926753	-0.0743864	0.172285	8388	0.952291	-0.592084
BCAL0341		516	putative type VI secretion system protein TssB	0.15	5304	0.197727	2831	0.948414	-0.882635	0.177273	3833	0.936349	-0.458397	0.0681818	4835	0.926753	-0.130978	0.122727	2266	0.952291	-1.19158
BCAL0342		1491	putative type VI secretion system protein TssC	0.187697	20379	0.255521	16371	0.948414	-0.314217	0.25	18178	0.936349	-0.164037	0.0812303	13807	0.926753	-0.558334	0.159306	10104	0.952291	-1.00501
BCAL0343		504	putative type VI secretion system protein TssD	0.219114	8017	0.307692	6734	0.948414	-0.248216	0.298368	8636	0.950055	0.106026	0.118881	7757	0.926753	-0.0469681	0.191142	4880	0.952291	-0.704801
BCAL0344		486	putative type VI secretion system protein TssE	0.178744	7390	0.205314	4790	0.948414	-0.615131	0.222222	5882	0.936349	-0.324338	0.0700483	4573	0.926753	-0.680617	0.154589	3801	0.952291	-0.941122
BCAL0345		1836	putative type VI secretion system protein TssF	0.177977	23849	0.217029	15888	0.948414	-0.582976	0.215749	17050	0.936349	-0.481757	0.0793854	20862	0.926753	-0.192189	0.135083	11284	0.952291	-1.07296
BCAL0346		1101	putative type VI secretion system protein TssG	0.0854701	5149	0.107906	3051	0.948414	-0.736233	0.0940171	3369	0.936349	-0.597523	0.025641	3835	0.926753	-0.415679	0.0608974	2013	0.952291	-1.31275
BCAL0347	clpB	2670	putative type VI secretion system protein TssH	0.126872	23993	0.154626	14354	0.948414	-0.737145	0.147577	16577	0.936349	-0.530754	0.0546256	18174	0.926753	-0.398822	0.0920705	9741	0.952291	-1.29174
BCAL0348		1122	putative type VI secretion system protein TssA	0.17086	12211	0.179245	7176	0.948414	-0.758731	0.192872	8689	0.936349	-0.486177	0.0566038	6778	0.926753	-0.839887	0.126834	6099	0.952291	-0.989841
BCAL0349		951	putative outer membrane protein	0.137206	8514	0.143387	4189	0.948414	-1.00604	0.145859	4404	0.936349	-0.935476	0.0333745	4360	0.926753	-0.94964	0.091471	3290	0.952291	-1.3454
BCAL0350		990	conserved hypothetical protein	0.102138	6734	0.12114	3952	0.948414	-0.754096	0.0973872	2515	0.793267	-1.38592	0.02019	2953	0.926753	-1.1625	0.0617577	2115	0.952291	-1.62542
BCAL0351		3945	putative type VI secretion system protein TssM	0.14997	41784	0.179785	26749	0.948414	-0.641531	0.165772	28961	0.936349	-0.527315	0.0500894	24935	0.926753	-0.742453	0.118068	19086	0.952291	-1.12635
BCAL0352		846	metallo peptidase, subfamily M15C	0.393056	46903	0.438889	30680	0.948414	-0.61076	0.430556	34353	0.936349	-0.448123	0.181944	28192	0.926753	-0.732359	0.365278	26694	0.952291	-0.810843
BCAL0353		993	putative membrane protein	0.0863905	6148	0.123077	3887	0.948414	-0.648091	0.106509	3001	0.936349	-1.01066	0.0295858	3130	0.926753	-0.95186	0.0721893	2896	0.952291	-1.06036
BCAL0354		1029	putative cation transporter	0.123288	8643	0.143836	4369	0.948414	-0.968176	0.122146	3894	0.936349	-1.13029	0.0547945	6371	0.926753	-0.43414	0.0901826	3403	0.952291	-1.31954
BCAL0355		153	pseudogene	0.160305	1764	0.19084	669	0.881316	-1.27735	0.152672	457	0.330493	-1.74265	0.0534351	731	0.926753	-1.16548	0.122137	538	0.952291	-1.54677
BCAL0356		978	putative quinone oxidoreductase	0.0972389	5064	0.116447	2999	0.948414	-0.736686	0.090036	2534	0.936349	-0.971234	0.032413	4129	0.926753	-0.288172	0.062425	2135	0.952291	-1.20821
BCAL0357		957	LysR family regulatory protein	0.0822086	3326	0.103067	2598	0.948414	-0.344635	0.0907975	1959	0.936349	-0.734581	0.0319018	4368	0.948744	0.383104	0.0601227	2001	0.952291	-0.705449
BCAL0358		2169	metallo peptidase, family M1	0.17561	27930	0.20813	13793	0.948414	-1.01261	0.17832	13098	0.936349	-1.08665	0.0682927	15121	0.926753	-0.880909	0.15122	12886	0.952291	-1.11001
BCAL0359		495	putative lipoprotein	0.151659	4415	0.208531	4567	0.958047	0.0477695	0.180095	4023	0.936349	-0.131032	0.042654	2851	0.926753	-0.613522	0.132701	2989	0.952335	-0.547586
BCAL0360		333	conserved hypothetical protein	0.169014	3987	0.257042	3221	0.948414	-0.299425	0.246479	2965	0.936349	-0.415155	0.123239	3707	0.926753	-0.102388	0.197183	2570	0.952291	-0.614203
BCAL0361		1134	putative methyltransferase	0.109845	6743	0.141969	5260	0.948414	-0.352396	0.124352	4590	0.936349	-0.545041	0.0238342	2991	0.926753	-1.14656	0.0663212	2863	0.952291	-1.20757
BCAL0362		891	conserved hypothetical protein	0.164908	11120	0.192612	6101	0.948414	-0.8555	0.163588	6202	0.936349	-0.832191	0.0540897	6186	0.926753	-0.835858	0.127968	5004	0.952291	-1.13637
BCAL0363		573	conserved hypothetical protein	0.180328	7600	0.219262	5056	0.948414	-0.578606	0.20082	4742	0.936349	-0.669255	0.0614754	4498	0.926753	-0.743852	0.135246	3444	0.952291	-1.11948
BCAL0364		621	TetR family regulatory protein	0.170455	8308	0.189394	5041	0.948414	-0.709714	0.170455	3710	0.936349	-1.14197	0.0265152	1986	0.75646	-2.01102	0.092803	1898	0.54122	-2.07321
BCAL0365		1284	Major Facilitator Superfamily protein	0.0961538	7981	0.136447	6215	0.948414	-0.355751	0.126374	5515	0.936349	-0.525248	0.0265568	4862	0.926753	-0.703612	0.0805861	4167	0.952291	-0.921312
BCAL0366		606	nitroreductase family protein	0.125969	5249	0.145349	3128	0.948414	-0.728629	0.151163	2770	0.936349	-0.898218	0.0484496	4180	0.926753	-0.321658	0.102713	2151	0.952291	-1.2487
BCAL0367		1251	putative chaperone protein	0.167293	14284	0.192669	9434	0.948414	-0.593311	0.195489	9964	0.936349	-0.515261	0.068609	11511	0.926753	-0.308973	0.138158	7625	0.952291	-0.896858
BCAL0368	cspD	204	cold shock-like protein CspD	0.258621	5055	0.270115	2892	0.948414	-0.784862	0.275862	3081	0.936349	-0.696492	0.0862069	2250	0.926753	-1.13331	0.212644	3180	0.952291	-0.652277
BCAL0369		1599	putative amino acid permease	0.216018	27653	0.280676	21046	0.948414	-0.392259	0.23953	16281	0.936349	-0.76062	0.0778839	15680	0.926753	-0.814547	0.158707	10605	0.952291	-1.37436
BCAL0370		792	putative dioxygenase subunit	0.126113	6433	0.137982	3796	0.948414	-0.745752	0.127596	3890	0.936349	-0.711357	0.0311573	4846	0.926753	-0.401483	0.0979228	2915	0.952291	-1.11559
BCAL0371		597	putative aromatic acid decarboxylase	0.117878	5458	0.168959	2896	0.948414	-0.891528	0.159136	2567	0.936349	-1.05935	0.0392927	3911	0.926753	-0.470604	0.0943026	1542	0.952291	-1.75911
BCAL0372		312	putative glutaredoxin	0.18797	5609	0.157895	2177	0.831998	-1.3261	0.146617	1413	0.185701	-1.91583	0.0263158	816	0.298239	-2.63982	0.093985	1204	0.466497	-2.13029
BCAL0373	hemK	843	protein methyltransferase HemK	0.0585774	2517	0.0334728	510	0.0497159	-2.10103	0.0153417	207	0.000324154	-3.0916	0.0027894	191	0.101767	-3.16882	0.0083682	127	0.00136809	-3.52715
BCAL0374	prfA	1083	peptide chain release factor 1	0.00217155	41	0.00108578	7	0.948414	-0.398084	0	0	0.936349	-0.495695	0	0	0.926753	-0.495695	0	0	0.952335	-0.495695
BCAL0375	hemA	1299	glutamyl-tRNA reductase	0	0	0	0	0.948414	0	0	0	0.936349	0	0	0	0.926753	0	0	0	0.955369	0
BCAL0376		765	two-component regulatory system, response regulator protein	0.15361	7628	0.175115	4719	0.948414	-0.681361	0.15361	4608	0.936349	-0.714981	0.0430108	2835	0.926753	-1.39673	0.11828	3518	0.952291	-1.0949
BCAL0376a		255	putative membrane protein	0.165138	2821	0.256881	2513	0.948414	-0.160755	0.224771	2691	0.936349	-0.0656802	0.059633	1889	0.926753	-0.554419	0.142202	1573	0.952291	-0.804025
BCAL0377		1815	metallo peptidase, subfamily M24B	0.134067	19322	0.165803	11038	0.948414	-0.802202	0.154145	11233	0.936349	-0.777162	0.0349741	10915	0.926753	-0.818222	0.127591	10267	0.952291	-0.905693
BCAL0378		552	putative hydrolase	0.102128	3775	0.153191	2672	0.948414	-0.483269	0.125532	2592	0.936349	-0.525518	0.0382979	2213	0.926753	-0.744431	0.0957447	1947	0.952291	-0.920685
BCAL0379		624	putative hydrolase	0.165725	6284	0.207156	5790	0.948414	-0.116193	0.193974	5226	0.936349	-0.261408	0.0715631	4704	0.926753	-0.410225	0.154426	4337	0.952335	-0.524876
BCAL0380		1668	ABC transporter ATP-binding subunit	0.156448	20036	0.24172	27146	0.997279	0.436267	0.251586	30975	0.995568	0.625977	0.124736	38502	0.981472	0.938898	0.232558	34453	0.998248	0.779034
BCAL0381		309	putative lipoprotein	0.0833333	1510	0.0833333	562	0.877444	-1.28216	0.0568182	419	0.458151	-1.63325	0.00378788	654	0.926753	-1.09442	0.00757576	62	0.00424453	-3.31299
BCAL0382		918	LysR family regulatory protein	0.0818414	3502	0.0907928	1913	0.948414	-0.839451	0.0831202	1767	0.936349	-0.948076	0.0153453	1690	0.926753	-1.00884	0.0358056	929	0.919036	-1.80756
BCAL0383		1293	Major Facilitator Superfamily protein	0.0627273	4135	0.0672727	1773	0.948414	-1.17701	0.0627273	1463	0.71729	-1.43804	0.0109091	1100	0.917117	-1.81933	0.0436364	1580	0.952291	-1.3339
BCAL0384		348	conserved hypothetical protein	0.138047	3424	0.164983	1945	0.948414	-0.785113	0.127946	1714	0.936349	-0.958039	0.030303	730	0.690148	-2.08603	0.111111	1363	0.952291	-1.26828
BCAL0385		1392	putative amino acid permease	0.146959	15625	0.15625	7511	0.948414	-1.0469	0.146959	6497	0.936349	-1.25318	0.035473	6407	0.926753	-1.273	0.0717905	3897	0.676909	-1.97607
BCAL0386		1212	putative exported metallo-beta-lactamase superfamily protein	0.153249	12323	0.199806	9368	0.948414	-0.391882	0.172648	8211	0.936349	-0.57992	0.0465567	9871	0.926753	-0.317204	0.14161	7223	0.952291	-0.762507
BCAL0387		1095	putative GTP-binding protein	0.162017	9775	0.129828	3532	0.663333	-1.44302	0.0944206	2172	0.0820027	-2.11982	0.0128755	1153	0.157734	-2.97839	0.0343348	909	0.00476566	-3.29085
BCAL0388		1179	putative monooxygenase	0	0	0	0	0.948414	0	0	0	0.936349	0	0	0	0.926753	0	0	0	0.955369	0
BCAL0389	dsbC	729	thiol:disulfide interchange protein DsbC	0.177134	9549	0.223833	6049	0.948414	-0.650028	0.193237	4862	0.936349	-0.959458	0.0466989	4306	0.926753	-1.13091	0.138486	4114	0.952291	-1.19519
BCAL0390		1800	metallo peptidase, family M61	0.14902	19324	0.181699	11598	0.948414	-0.731578	0.158824	9576	0.936349	-1.00536	0.0437908	10721	0.926753	-0.844006	0.110458	7947	0.952291	-1.27132
BCAL0391	acpD	597	acyl carrier protein phosphodiesterase	0.163065	7500	0.21611	5781	0.948414	-0.369938	0.204322	5147	0.936349	-0.534507	0.0766208	5776	0.926753	-0.371165	0.153242	4454	0.952291	-0.738865
BCAL0392		525	putative transposase	0	0	0	0	0.948414	0	0	0	0.936349	0	0	0	0.926753	0	0	0	0.955369	0
BCAL0393		837	putative transposase	0	0	0	0	0.948414	0	0	0	0.936349	0	0	0	0.926753	0	0	0	0.955369	0
BCAL0394	ung	861	uracil-DNA glycosylase	0.0505464	1956	0.0150273	283	0.00757512	-2.42442	0.0150273	241	0.00768186	-2.592	0	0	0.0024077	-4.36177	0.00956284	289	0.210962	-2.402
BCAL0395		627	putative adenylate cyclase	0.117978	4439	0.11985	2193	0.948414	-0.985138	0.125468	2440	0.936349	-0.837546	0.0318352	2826	0.926753	-0.633445	0.0655431	1512	0.952291	-1.49352
BCAL0396	trpC	786	indole-3-glycerol phosphate synthase	0.15994	9125	0.192825	5096	0.948414	-0.828147	0.134529	2925	0.491851	-1.60861	0.0149477	1632	0.440827	-2.41311	0.0762332	1250	0.0541232	-2.77259
BCAL0397	trpD	1032	anthranilate phosphoribosyltransferase	0.151481	10130	0.190205	7138	0.948414	-0.499143	0.132118	4405	0.936349	-1.18321	0.0398633	7390	0.926753	-0.449769	0.1082	4267	0.952291	-1.22809
BCAL0398	trpG	600	anthranilate synthase component II	0.184314	8305	0.227451	6671	0.948414	-0.311879	0.211765	5394	0.936349	-0.613391	0.0803922	8438	0.927291	0.0226503	0.158824	4967	0.952291	-0.730116
BCAL0399	trpE	1494	anthranilate synthase component I	0.173879	15994	0.221086	12529	0.948414	-0.349783	0.199056	12592	0.936349	-0.342604	0.0660897	12883	0.926753	-0.309899	0.13926	8052	0.952291	-0.981297
BCAL0400		765	putative phosphoglycolate phosphatase	0.138249	7797	0.152074	4184	0.948414	-0.882346	0.164363	4307	0.936349	-0.841508	0.0645161	7177	0.926753	-0.117961	0.116743	3812	0.952291	-1.0134
BCAL0401		687	putative ribulose-phosphate 3-epimerase	0.169231	7228	0.111111	1532	0.0357695	-2.16678	0.0547009	815	0.000591097	-3.00158	0.0034188	2	1.01587e-06	-6.16678	0.0017094	15	2.95624e-12	-5.99371
BCAL0402		375	conserved hypothetical protein	0.215625	5888	0.228125	3185	0.948414	-0.866181	0.24375	3341	0.936349	-0.799246	0.08125	3410	0.926753	-0.770603	0.15625	3063	0.952291	-0.920781
BCAL0403		1155	putative outer membrane-bound lytic murein transglycosylase	0.105799	6286	0.0986775	5130	0.948414	-0.288102	0.0824008	4298	0.936349	-0.538065	0.00406918	4	2.74487e-06	-5.94026	0.00406918	45	7.6485e-10	-5.46079
BCAL0404	paaK	1299	phenylacetate-coenzyme A ligase	0.179024	17825	0.220615	12246	0.948414	-0.537929	0.195298	10551	0.936349	-0.750984	0.0515371	10995	0.926753	-0.692063	0.151899	8072	0.952291	-1.13321
BCAL0405	paaI	453	phenylacetic acid degradation protein PaaI	0.163212	5821	0.209845	3133	0.948414	-0.872967	0.160622	2348	0.936349	-1.27424	0.0544041	3173	0.926753	-0.855227	0.126943	2327	0.952291	-1.28667
BCAL0406	paaG	792	probable enoyl-CoA hydratase PaaG	0.124629	6390	0.178042	4142	0.948414	-0.613474	0.130564	2208	0.651853	-1.49158	0.0445104	4473	0.926753	-0.505078	0.0845697	1984	0.952291	-1.63886
BCAL0407	pcaF	1203	beta-ketoadipyl CoA thiolase	0.123167	13373	0.151515	6917	0.948414	-0.941145	0.136852	6293	0.936349	-1.07551	0.0527859	10303	0.926753	-0.373071	0.104594	5900	0.952291	-1.16704
BCAL0408	paaZ	1707	putative phenylacetic acid degradation oxidoreductase	0.168733	21588	0.217631	14918	0.948414	-0.530204	0.152893	8030	0.748935	-1.41557	0.0447658	9754	0.926753	-1.13812	0.11708	7830	0.952291	-1.4515
BCAL0409	paaF	777	putative phenylacetic acid degradation enoyl-CoA hydratase PaaF	0.255287	15294	0.277946	9673	0.948414	-0.655495	0.246224	7272	0.936349	-1.06224	0.0755287	7978	0.926753	-0.930298	0.164653	5379	0.952291	-1.49038
BCAL0409a		333	hypothetical protein	0.271127	8064	0.387324	7220	0.948414	-0.157433	0.380282	8091	0.937656	0.00476341	0.15493	8482	0.931755	0.0720377	0.285211	5751	0.952335	-0.480593
BCAL0410		264	transposase	0	0	0	0	0.948414	0	0	0	0.936349	0	0	0	0.926753	0	0	0	0.955369	0
BCAL0411		864	pseudogene	0	0	0	0	0.948414	0	0	0	0.936349	0	0	0	0.926753	0	0	0	0.955369	0
BCAL0412		540	pseudogene	0.383442	34602	0.481481	26309	0.948414	-0.393989	0.46841	30298	0.936349	-0.191042	0.115468	8930	0.816718	-1.94222	0.278867	14683	0.952291	-1.23108
BCAL0413		1371	conserved hypothetical protein	0.248714	31252	0.307033	34302	0.972421	0.133935	0.317324	44382	0.988805	0.504664	0.0394511	3176	0.0818466	-3.25855	0.123499	7271	0.523422	-2.08863
BCAL0414	hsdM	2929	pseudogene	0.0899237	18273	0.119631	14329	0.948414	-0.348616	0.10277	13885	0.936349	-0.393707	0.0345243	10835	0.926753	-0.748634	0.0835006	10762	0.952291	-0.758297
BCAL0415		864	pseudogene	0	0	0	0	0.948414	0	0	0	0.936349	0	0	0	0.926753	0	0	0	0.955369	0
BCAL0416		264	transposase	0	0	0	0	0.948414	0	0	0	0.936349	0	0	0	0.926753	0	0	0	0.955369	0
BCAL0418		1335	type I restriction enzyme specificity protein	0.383803	62903	0.441901	52976	0.948414	-0.247361	0.445423	55790	0.936349	-0.17283	0.164613	33895	0.926753	-0.890098	0.332746	30973	0.952291	-1.01976
BCAL0419		1131	hypothetical protein	0.486486	104109	0.577963	99953	0.948414	-0.0587155	0.559252	112630	0.951033	0.113392	0.14553	19897	0.461879	-2.38162	0.385655	34785	0.952291	-1.5788
BCAL0420		3096	type I restriction component of type I restriction-modification system	0.24003	65059	0.316749	51209	0.948414	-0.344753	0.290923	49770	0.936349	-0.385792	0.116217	46452	0.926753	-0.485121	0.232055	37696	0.952291	-0.785731
BCAL0421		2475	DNA gyrase subunit B	0.000950119	79	0	0	0.948414	-0.83996	0	0	0.936349	-0.83996	0	0	0.926753	-0.83996	0.000475059	38	0.955369	-0.375291
BCAL0422	dnaN	1107	DNA polymerase III, beta chain	0	0	0	0	0.948414	0	0	0	0.936349	0	0	0	0.926753	0	0	0	0.955369	0
BCAL0423	dnaA	1578	chromosomal replication initiator protein DnaA	0.000744602	117	0.000744602	16	0.948414	-0.90357	0.000744602	14	0.936349	-0.928661	0	0	0.926753	-1.1177	0	0	0.952291	-1.1177
BCAL0423a	rpmH	135	50S ribosomal protein L34	0	0	0	0	0.948414	0	0	0	0.936349	0	0	0	0.926753	0	0	0	0.955369	0
BCAL0424	rnpA	462	ribonuclease P protein component	0.0229008	682	0.0229008	306	0.948414	-0.945689	0.0152672	155	0.480368	-1.61667	0.00508906	274	0.926753	-1.06413	0.00763359	223	0.952291	-1.27563
BCAL0425		267	conserved hypothetical protein	0.153509	3609	0.188596	1949	0.948414	-0.85611	0.166667	1849	0.936349	-0.928296	0.0394737	1360	0.926753	-1.34506	0.0877193	1085	0.952291	-1.64614
BCAL0426		1659	putative membrane protein	0	0	0	0	0.948414	0	0	0	0.936349	0	0	0	0.926753	0	0	0	0.955369	0
BCAL0427		477	conserved hypothetical protein	0.169533	7624	0.208845	4766	0.948414	-0.666612	0.186732	4862	0.936349	-0.638426	0.0614251	4853	0.926753	-0.641046	0.137592	4626	0.952291	-0.708729
BCAL0428	trmE	1395	putative tRNA modification GTPase	0.020219	1046	0.00505476	53	0.000244213	-2.905	0.00084246	25	0.000151915	-3.19661	0	0	0.0400643	-3.51854	0	0	0.00142916	-3.51854
BCAL0430		1359	putative diguanylate cyclase	0.122731	10488	0.174589	7467	0.948414	-0.484637	0.140882	5611	0.936349	-0.890615	0.039758	6365	0.926753	-0.711708	0.108038	5408	0.952291	-0.94283
BCAL0431		249	conserved hypothetical protein	0.131455	1910	0.14554	1323	0.948414	-0.49826	0.122066	1197	0.936349	-0.632017	0.0469484	750	0.926753	-1.24166	0.107981	1247	0.952291	-0.577446
BCAL0432		171	putative membrane protein	0.0821918	757	0.143836	694	0.948414	-0.110156	0.123288	779	0.940375	0.036568	0.0273973	770	0.927109	0.0217202	0.0547945	292	0.952291	-1.12844
BCAL0433	speG	564	spermidine N(1)-acetyltransferase	0.308333	21233	0.366667	16318	0.948414	-0.377808	0.3375	16982	0.936349	-0.32061	0.135417	14353	0.926753	-0.561718	0.285417	11657	0.952291	-0.859567
BCAL0434		345	putative exported protein	0.115646	2499	0.173469	1927	0.948414	-0.358611	0.142857	1740	0.936349	-0.498251	0.0578231	3019	0.941055	0.263127	0.136054	1891	0.955369	-0.384463
BCAL0435		555	conserved hypothetical protein	0.120507	5546	0.15222	3538	0.948414	-0.634084	0.124736	3302	0.936349	-0.730846	0.0338266	2260	0.926753	-1.25844	0.0909091	2373	0.952291	-1.19097
BCAL0436		414	glyoxalase/bleomycin resistance protein/dioxygenase superfamily protein	0.11898	3010	0.144476	1445	0.948414	-1.00931	0.124646	1465	0.936349	-0.990752	0.0368272	1772	0.926753	-0.732334	0.0679887	1260	0.952291	-1.19331
BCAL0437		1092	O6-methylguanine-DNA methyltransferase	0.0839612	5909	0.10226	2987	0.948414	-0.960919	0.0968784	2980	0.936349	-0.964195	0.0215285	3170	0.926753	-0.877834	0.0592034	2564	0.952291	-1.17353
BCAL0438		960	putative DNA-3-methyladenine glycosylase II	0.060049	3870	0.0747549	3511	0.948414	-0.136741	0.0661765	3337	0.936349	-0.207989	0.0171569	3027	0.926753	-0.34436	0.0416667	1899	0.952291	-0.989861
BCAL0439		1602	glutamate--cysteine ligase	0.0844347	7089	0.0866373	3150	0.948414	-1.14535	0.0455213	1809	0.18636	-1.91297	0.00881057	1767	0.815055	-1.94507	0.0256975	1331	0.264777	-2.32877
BCAL0440		318	putative exported protein	0.0477941	1033	0.0588235	482	0.948414	-0.961057	0.0551471	523	0.936349	-0.862844	0.0147059	574	0.926753	-0.749327	0.0330882	407	0.952291	-1.16009
BCAL0441		1641	putative L-lactate permease	0.0709677	7572	0.0910394	4327	0.948414	-0.793273	0.0752688	2940	0.87136	-1.33553	0.018638	4266	0.926753	-0.813291	0.0523297	2736	0.952291	-1.43575
BCAL0442		936	LysR family regulatory protein	0.0915935	5579	0.129235	4202	0.948414	-0.400629	0.107905	3254	0.936349	-0.759754	0.0313676	4392	0.926753	-0.338279	0.0803011	2693	0.952291	-1.02382
BCAL0443		2172	putative phospholipase C	0.100704	12524	0.120736	8212	0.948414	-0.602902	0.107742	7788	0.936349	-0.678438	0.0330265	8226	0.926753	-0.600474	0.0720087	5676	0.952291	-1.12803
BCAL0444		726	GntR family regulatory protein	0.0760518	2351	0.0711974	903	0.877444	-1.28905	0.0469256	502	0.121148	-2.02554	0.00323625	248	0.218165	-2.81621	0.0177994	349	0.180238	-2.44858
BCAL0445		1389	putative oxidoreductase	0.0651438	6030	0.0846024	3964	0.948414	-0.592987	0.0854484	3840	0.936349	-0.637691	0.0236887	3996	0.926753	-0.581671	0.0507614	2397	0.952291	-1.29569
BCAL0446		1131	putative aminotransferase	0.0623701	3543	0.0706861	2415	0.948414	-0.534569	0.0623701	2065	0.936349	-0.75076	0.014553	2328	0.926753	-0.585359	0.04158	1547	0.952291	-1.14529
BCAL0447		1728	binding-protein-dependent transport system inner membrane protein	0.0802721	8250	0.0993197	5084	0.948414	-0.68771	0.0809524	3996	0.936349	-1.02756	0.0272109	5617	0.926753	-0.546518	0.0585034	2928	0.952291	-1.46341
BCAL0448		1083	ABC transporter ATP-binding protein	0.0445168	3220	0.0575461	1499	0.948414	-1.05401	0.0564604	1564	0.936349	-0.996528	0.0173724	2147	0.926753	-0.563183	0.0358306	1265	0.952291	-1.28228
BCAL0449		1056	extracellular solute-binding protein	0.0645161	4295	0.0734149	2131	0.948414	-0.978173	0.054505	1860	0.936349	-1.16501	0.0111235	1374	0.926753	-1.57613	0.0367075	1186	0.952291	-1.77297
BCAL0450		1248	putative phosphonoacetate hydrolase	0.0338983	2384	0.0489642	1141	0.948414	-1.00116	0.0386064	830	0.747706	-1.41736	0.00376648	325	0.354423	-2.54713	0.0122411	247	0.040186	-2.83966
BCAL0451		1455	putative NADP-dependent glyceraldehyde-3-phosphate dehydrogenase	0.00242326	87	0.00726979	247	0.999998	0.891897	0.00484653	229	0.999752	0.815049	0	0	0.926753	-0.903038	0.00161551	87	0.955369	0
BCAL0452		783	periplasmic solute-binding protein	0.024024	902	0.0285285	324	0.918349	-1.24075	0.0165165	391	0.936349	-1.02909	0.0135135	1414	0.960936	0.595483	0.012012	275	0.952291	-1.41792
BCAL0453		681	putative amino acid ABC transporter permease protein	0.0466321	1239	0.0414508	510	0.948414	-1.13427	0.0310881	598	0.936349	-0.939857	0.0172712	704	0.926753	-0.735889	0.0310881	742	0.952291	-0.669264
BCAL0454		759	putative amino acid ABC transporter ATP-binding protein	0.0293663	612	0.0386399	1164	0.999998	0.828047	0.0355487	997	0.995568	0.623614	0.0170015	2477	0.999119	1.85574	0.0185471	557	0.955369	-0.115984
BCAL0455		816	putative hydrolase	0.0345324	1880	0.0589928	1009	0.948414	-0.836241	0.057554	1332	0.936349	-0.467469	0.0115108	1463	0.926753	-0.341183	0.0388489	948	0.952291	-0.917862
BCAL0456		615	conserved hypothetical protein	0.0248092	628	0.0458015	634	0.951867	0.0118416	0.0438931	807	0.971615	0.317164	0.00381679	338	0.926753	-0.733008	0.0209924	345	0.952291	-0.710133
BCAL0457		906	putative membrane protein	0.0557717	2909	0.076524	2522	0.948414	-0.198616	0.076524	2150	0.936349	-0.419359	0.0220493	2488	0.926753	-0.217446	0.0492866	1693	0.952291	-0.746909
BCAL0458		405	thioesterase superfamily protein	0.104348	3237	0.124638	1154	0.700694	-1.41201	0.107246	1126	0.710085	-1.44459	0.0318841	1660	0.926753	-0.922976	0.0695652	1072	0.952291	-1.50958
BCAL0459		867	putative patatin-like phospholipase	0.120596	7915	0.162602	5756	0.948414	-0.452787	0.140921	4577	0.936349	-0.777119	0.0528455	4626	0.926753	-0.762083	0.117886	3856	0.952291	-1.01866
BCAL0460		1014	D-isomer specific 2-hydroxyacid dehydrogenase	0.151796	10226	0.177289	7460	0.948414	-0.449823	0.171495	6619	0.936349	-0.619963	0.0556199	7836	0.926753	-0.379798	0.126304	6108	0.952291	-0.734081
BCAL0461		1050	LysR family regulatory protein	0.101904	6912	0.0447928	637	1.4746e-05	-3.25009	0.0929451	2937	0.936349	-1.20718	0.00783875	820	0.17388	-2.93012	0.0246361	784	0.0210552	-2.98771
BCAL0462		2598	putative DNA topoisomerase III	0.00678733	799	0.00226244	134	0.111075	-1.94181	0.000452489	46	0.00651957	-2.62235	0	0	0.101767	-3.16832	0	0	0.00885258	-3.16832
BCAL0463		381	putative thioredoxin	0	0	0	0	0.948414	0	0	0	0.936349	0	0	0	0.926753	0	0	0	0.955369	0
BCAL0464		1314	SMF family protein	0.0894454	6876	0.112701	3834	0.948414	-0.826403	0.104651	3840	0.936349	-0.824204	0.039356	6810	0.926753	-0.0137143	0.0581395	2501	0.952291	-1.42333
BCAL0465	def	504	peptide deformylase	0.109557	2691	0.0792541	643	0.125986	-1.90935	0.0536131	454	0.0302607	-2.33282	0	0	0.000429589	-4.80271	0.013986	151	0.00177244	-3.47502
BCAL0466	fmt	993	methionyl-tRNA formyltransferase	0.00118343	11	0	0	0.948414	-0.15056	0	0	0.936349	-0.15056	0	0	0.926753	-0.15056	0	0	0.955369	-0.15056
BCAL0467		642	putative LysE type translocator protein	0.128205	5804	0.166667	3961	0.948414	-0.539858	0.161172	4138	0.936349	-0.478309	0.0512821	4455	0.926753	-0.374242	0.128205	3523	0.952291	-0.704508
BCAL0468		858	metallo peptidase, subfamily M48B	0.131327	6610	0.153215	5251	0.948414	-0.326504	0.153215	5406	0.936349	-0.285308	0.0601915	6105	0.926753	-0.112882	0.103967	4267	0.952291	-0.61967
BCAL0469	rsmB	1392	ribosomal RNA small subunit methyltransferase B	0.0844595	6601	0.0971284	3712	0.948414	-0.813828	0.0912162	4230	0.936349	-0.630009	0.0261824	5916	0.926753	-0.155572	0.0658784	3366	0.952291	-0.951105
BCAL0470		591	putative exported protein	0.101392	2400	0.119284	2301	0.948414	-0.0582927	0.0516899	513	0.120574	-2.02797	0.00198807	1	0.000841466	-4.6295	0.00795229	98	0.000648618	-3.65836
BCAL0471		2364	two-component regulatory system, sensor kinase protein	0.0666667	8267	0.0776119	4845	0.948414	-0.75874	0.0308458	1151	0.00324957	-2.74163	0	0	4.53726e-07	-6.38664	0.000497512	1	1.77789e-13	-6.37228
BCAL0472		702	two-component regulatory system, response regulator protein	0	0	0	0	0.948414	0	0	0	0.936349	0	0	0	0.926753	0	0	0	0.955369	0
BCAL0473		735	putative putative transcriptional regulator	0.0479233	1153	0.014377	82	0.00064985	-2.78338	0.00159744	13	1.90328e-05	-3.47099	0	0	0.0277133	-3.64731	0	0	0.000693484	-3.64731
BCAL0474		633	conserved hypothetical protein	0.038961	1259	0.00742115	39	1.00868e-05	-3.28939	0.00185529	1	1.83725e-06	-3.75012	0	0	0.0188847	-3.76447	0	0	0.000337957	-3.76447
BCAL0475		453	putative 6-pyruvoyl tetrahydropterin synthase	0.0854922	1480	0.0181347	47	2.73142e-06	-3.42604	0.00259067	26	4.29911e-06	-3.64843	0	0	0.00939214	-3.98185	0.00259067	7	0.00015557	-3.88424
BCAL0476		786	HpcH/HpaI aldolase/citrate lyase family protein	0.0627803	2644	0.0807175	2172	0.948414	-0.272318	0.0657698	1660	0.936349	-0.640705	0.0149477	1386	0.926753	-0.884846	0.0523169	1430	0.952291	-0.842749
BCAL0477		753	conserved hypothetical protein	0.115445	5666	0.141966	3970	0.948414	-0.502542	0.129485	3652	0.936349	-0.619911	0.0436817	4623	0.926753	-0.287867	0.0858034	2570	0.952291	-1.11073
BCAL0478	rodA	1149	rod shape-determining protein	0.150307	10167	0.0685072	1396	0.000668181	-2.77883	0.00306748	3	4.36418e-21	-6.63923	0	0	9.92826e-08	-6.68187	0.00204499	2	1.41301e-14	-6.6533
BCAL0479	mrdA	2133	penicillin-binding protein	0.125689	18327	0.0562293	2218	0.000119006	-2.99087	0.00275634	242	7.4276e-16	-5.75168	0.0016538	276	1.22262e-05	-5.61494	0.0016538	140	2.9948e-13	-6.26264
BCAL0480		513	putative rod shape-determining protein	0.114416	4619	0.0526316	558	0.000413236	-2.84232	0.00686499	49	6.63697e-12	-4.9851	0	0	1.60973e-05	-5.56041	0	0	2.84893e-10	-5.56041
BCAL0481		1065	putative rod shape-determining protein	0.100442	8374	0.0430464	796	1.57884e-05	-3.24147	0.00551876	80	8.25157e-15	-5.55697	0	0	4.53726e-07	-6.40497	0	0	1.76406e-13	-6.40497
BCAL0482	mreB	1044	putative rod shape-determining protein	0.119369	5590	0.0326577	506	1.72161e-05	-3.23104	0.00112613	1	3.27678e-16	-5.816	0	0	4.42105e-06	-5.83036	0.00112613	33	1.06957e-09	-5.41893
BCAL0483	gatC	300	glutamyl-tRNA amidotransferase subunit C	0.00784314	40	0.00784314	23	0.948414	-0.186769	0.00392157	22	0.936349	-0.198546	0	0	0.926753	-0.485427	0	0	0.952335	-0.485427
BCAL0484	gatA	1491	glutamyl-tRNA amidotransferase subunit A	0	0	0	0	0.948414	0	0	0	0.936349	0	0	0	0.926753	0	0	0	0.955369	0
BCAL0485	gatB	1476	glutamyl-tRNA amidotransferase subunit B	0.000796178	27	0	0	0.948414	-0.344828	0.000796178	12	0.936349	-0.18133	0	0	0.926753	-0.344828	0	0	0.955369	-0.344828
BCAL0486		840	putative polyphosphate kinase	0.151261	8492	0.166667	4453	0.948414	-0.916177	0.166667	3947	0.936349	-1.08614	0.0462185	5321	0.926753	-0.664435	0.110644	3827	0.952291	-1.12957
BCAL0487		774	endonuclease/exonuclease/phosphatase family protein	0.128983	5432	0.16085	4167	0.948414	-0.374579	0.128983	3748	0.936349	-0.523692	0.0409712	3975	0.926753	-0.441001	0.110774	3577	0.952291	-0.589272
BCAL0488		1053	putative alcohol dehydrogenase	0.116071	8327	0.143973	5186	0.948414	-0.672843	0.136161	5197	0.936349	-0.669844	0.0290179	3402	0.926753	-1.26684	0.100446	3823	0.952291	-1.10306
BCAL0489		945	AraC family regulatory protein	0.126866	8204	0.152985	4482	0.948414	-0.857829	0.144279	3757	0.936349	-1.10633	0.0360697	3543	0.926753	-1.18868	0.11194	3765	0.952291	-1.10334
BCAL0490		1041	peptidase, family M48	0.0836158	6569	0.0892655	2182	0.502933	-1.54717	0.0757062	2282	0.658087	-1.4853	0.020339	3730	0.926753	-0.800126	0.0576271	2392	0.952291	-1.42017
BCAL0491		1422	Major Facilitator Superfamily protein	0.124897	12032	0.125724	5462	0.948414	-1.12514	0.115798	4816	0.917155	-1.30326	0.0388751	6114	0.926753	-0.965223	0.0926385	4096	0.952291	-1.53173
BCAL0492	metW	609	methionine biosynthesis protein MetW	0.134875	4228	0.148362	2588	0.948414	-0.687167	0.127168	2456	0.936349	-0.759813	0.0423892	2593	0.926753	-0.684486	0.0924855	1856	0.952291	-1.14579
BCAL0493	metX	1146	putative homoserine O-acetyltransferase	0.129231	8603	0.162051	5692	0.948414	-0.587451	0.145641	5155	0.936349	-0.727822	0.0430769	5526	0.926753	-0.629403	0.0923077	3411	0.952291	-1.30963
BCAL0494		666	TetR family regulatory protein	0.109347	4821	0.144621	2526	0.948414	-0.906085	0.135802	2747	0.936349	-0.789509	0.0458554	3673	0.926753	-0.383239	0.0864198	1673	0.952291	-1.47276
BCAL0495		792	haloacid dehalogenase-like hydrolase	0.106825	6019	0.151335	3839	0.948414	-0.635466	0.137982	3147	0.936349	-0.914189	0.0267062	1979	0.926753	-1.55741	0.0801187	1831	0.952291	-1.66395
BCAL0496	argB	900	putative acetylglutamate kinase	0.142484	7832	0.0928105	1311	0.00488611	-2.49097	0.0614379	1139	0.00475755	-2.67851	0.00130719	217	0.000787611	-4.64513	0.0156863	240	1.65019e-06	-4.54408
BCAL0497		1431	two-component regulatory system, sensor kinase protein	0.082991	8215	0.101068	3908	0.948414	-1.05283	0.0797042	3960	0.936349	-1.03424	0.0115037	2011	0.786202	-1.97779	0.0361545	1816	0.480899	-2.11762
BCAL0499		543	two-component regulatory system, response regulator protein	0.103896	2503	0.114719	1512	0.948414	-0.691324	0.121212	1542	0.936349	-0.664721	0.004329	114	0.0314424	-3.60449	0.0281385	340	0.119781	-2.5646
BCAL0500	hslU	1344	ATP-dependent protease ATP-binding subunit HslU	0.136483	11782	0.156605	7348	0.948414	-0.673853	0.138233	7354	0.936349	-0.672691	0.0393701	9120	0.926753	-0.365939	0.112861	5613	0.952291	-1.05646
BCAL0501	hslV	537	ATP-dependent protease HslV	0.131004	6590	0.157205	3131	0.948414	-1.05003	0.133188	3391	0.936349	-0.938366	0.0458515	2781	0.926753	-1.21544	0.115721	2730	0.952291	-1.2412
BCAL0502		417	DksA/TraR C4-type zinc finger family protein	0.0730337	2060	0.00842697	57	7.20662e-08	-3.78219	0.011236	146	0.000237402	-3.1343	0	0	0.00182673	-4.43296	0.00280899	75	0.000772102	-3.6256
BCAL0503		1080	putative cobalamin synthesis protein	0.178649	15091	0.197168	8791	0.948414	-0.772799	0.169935	7170	0.936349	-1.06319	0.0599129	7460	0.926753	-1.00676	0.130719	6045	0.952291	-1.30573
BCAL0504		1215	conserved hypothetical protein	0.0889749	6791	0.11412	4205	0.948414	-0.6787	0.0841393	3175	0.936349	-1.07322	0.0174081	2137	0.926753	-1.62315	0.0647969	2229	0.952291	-1.565
BCAL0505	xerC	921	tyrosine recombinase XerC	0.0664112	3115	0.0191571	252	2.42852e-05	-3.19117	0.0102171	152	3.49944e-06	-3.67332	0	0	0.000176878	-5.00675	0	0	4.2534e-08	-5.00675
BCAL0506		750	conserved hypothetical protein	0.0438871	1705	0.0485893	641	0.877444	-1.28445	0.031348	518	0.578889	-1.54632	0.00626959	297	0.604947	-2.18479	0.0188088	358	0.673369	-1.97858
BCAL0507	dapF	930	diaminopimelate epimerase	0.0670038	2578	0.0202276	259	0.000254407	-2.8991	0.00632111	103	2.2929e-06	-3.7216	0	0	0.000525651	-4.74308	0.00126422	43	1.61386e-05	-4.22707
BCAL0508		885	putative lipid A biosynthesis acyltransferase	0.0730412	3265	0.0358566	373	0.000447771	-2.83069	0.0106242	118	3.25098e-07	-3.94821	0	0	0.000134453	-5.07253	0.00132802	1	2.73695e-08	-5.05818
BCAL0509	metK	1188	S-adenosylmethionine synthetase	0	0	0	0	0.948414	0	0.00098912	24	0.971615	0.31034	0	0	0.926753	0	0.00098912	34	0.989822	0.422233
BCAL0510		342	conserved hypothetical protein	0.0584192	1240	0.0652921	554	0.948414	-1.03487	0.0790378	729	0.936349	-0.692789	0.024055	1141	0.926753	-0.11073	0.0274914	384	0.952291	-1.46915
BCAL0511		774	putative deoxygenases	0.101669	4210	0.101669	2385	0.948414	-0.794442	0.091047	2240	0.936349	-0.881179	0.0197269	1373	0.926753	-1.54893	0.060698	1360	0.952291	-1.56172
BCAL0512		207	putative membrane protein	0.0508475	557	0.0677966	382	0.948414	-0.44686	0.079096	373	0.936349	-0.474053	0.0338983	625	0.93283	0.142088	0.0451977	200	0.952291	-1.13093
BCAL0513		1044	aldo/keto reductase family protein	0.123874	7156	0.164414	5413	0.948414	-0.396337	0.157658	5113	0.936349	-0.477061	0.0439189	4896	0.926753	-0.538401	0.097973	3441	0.952291	-1.03502
BCAL0514		186	putative membrane protein	0.119497	1329	0.157233	964	0.948414	-0.425508	0.100629	609	0.936349	-1.01115	0.0440252	864	0.926753	-0.567901	0.100629	746	0.952291	-0.756276
BCAL0515		888	putative membrane protein	0.0621693	3031	0.0780423	1906	0.948414	-0.642302	0.0806878	1909	0.936349	-0.640146	0.0119048	1748	0.926753	-0.760659	0.0515873	1493	0.952291	-0.974877
BCAL0516		213	conserved hypothetical protein	0.175824	1797	0.247253	1788	0.948414	-0.00686091	0.208791	1390	0.936349	-0.348407	0.043956	810	0.926753	-1.05978	0.120879	851	0.952291	-0.996202
BCAL0517		1023	hosphotransferase enzyme family protein	0.0632184	4077	0.0770115	2158	0.948414	-0.887422	0.0747126	2343	0.936349	-0.773813	0.0218391	2323	0.926753	-0.785673	0.0574713	1943	0.952291	-1.03178
BCAL0518	calB	1443	putative coniferyl aldehyde dehydrogenase	0.0749796	6020	0.0880196	3645	0.948414	-0.708566	0.0863896	3612	0.936349	-0.721335	0.0154849	2799	0.926753	-1.07798	0.0521597	2583	0.952291	-1.18968
BCAL0519		1641	putative GMC oxidoreductase	0.074552	7492	0.0953405	4342	0.948414	-0.773271	0.0845878	4430	0.936349	-0.744969	0.0207885	3576	0.926753	-1.04634	0.0616487	3901	0.952291	-0.924119
BCAL0520	fliK	1359	putative flagellar hook-length control protein FliK	0.0328436	2692	0.0449438	1180	0.948414	-1.12516	0.0345722	976	0.811386	-1.37562	0.00605013	1185	0.926753	-1.11953	0.0242005	1380	0.952291	-0.915702
BCAL0521	fliJ	459	flagellar FliJ protein	0.0510204	1711	0.0994898	1014	0.948414	-0.701037	0.0714286	951	0.936349	-0.785024	0.0178571	1287	0.926753	-0.384819	0.0790816	1214	0.952335	-0.462821
BCAL0522	fliI	1506	flagellum-specific ATP synthase FliI	0.0710383	6503	0.0835285	3930	0.948414	-0.712342	0.0640125	3191	0.936349	-1.0046	0.00858704	2186	0.926753	-1.5303	0.0554254	3226	0.952291	-0.989333
BCAL0523	fliH	684	flagellar assembly protein FliH	0.0360825	1053	0.0841924	1079	0.955801	0.0321712	0.056701	749	0.936349	-0.441556	0.00687285	381	0.926753	-1.26128	0.0412371	933	0.955369	-0.158552
BCAL0524	fliG	996	flagellar motor switch protein FliG	0.0943396	6172	0.128538	5319	0.948414	-0.210899	0.116745	3842	0.936349	-0.669998	0.0341981	3583	0.926753	-0.768044	0.0931604	4230	0.952335	-0.534559
BCAL0525	fliF	1764	flagellar M-ring protein FliF	0.0753333	7746	0.0966667	4528	0.948414	-0.761568	0.0833333	3775	0.936349	-1.01776	0.0233333	4526	0.926753	-0.762192	0.0653333	4194	0.952291	-0.869635
BCAL0526	fliE	345	flagellar hook-basal body complex protein FliE	0.0816327	1610	0.105442	1020	0.948414	-0.610498	0.0748299	605	0.936349	-1.2783	0.0272109	915	0.926753	-0.752517	0.0782313	861	0.952291	-0.831388
BCAL0527	fliS	435	flagellar protein FliS	0.097035	3706	0.118598	1650	0.948414	-1.12092	0.0889488	1201	0.575289	-1.54865	0.0296496	1061	0.926753	-1.71291	0.0916442	1355	0.952291	-1.38726
BCAL0528		333	conserved hypothetical protein	0.056338	1070	0.0985915	745	0.948414	-0.469485	0.105634	1014	0.936349	-0.0707593	0.028169	785	0.926753	-0.402759	0.0352113	463	0.952291	-1.0553
BCAL0529		1353	conserved hypothetical protein	0.0208514	1116	0.0304083	617	0.948414	-0.762098	0.0251955	611	0.936349	-0.774222	0.00173762	404	0.926753	-1.27065	0.0130321	473	0.952291	-1.08554
BCAL0530		318	putative export system protein	0.0919118	1521	0.110294	788	0.948414	-0.868253	0.106618	821	0.936349	-0.815611	0.0367647	1003	0.926753	-0.555451	0.0661765	456	0.952291	-1.54373
BCAL0531		735	putative membrane protein	0.110224	5290	0.14377	2650	0.948414	-0.970854	0.134185	2459	0.936349	-1.07471	0.0463259	3659	0.926753	-0.519936	0.0814696	2257	0.952291	-1.19333
BCAL0532		1026	conserved hypothetical protein	0.0847652	4827	0.115693	2670	0.948414	-0.830823	0.093929	2421	0.936349	-0.966713	0.0206186	2393	0.926753	-0.982827	0.0641466	1958	0.952291	-1.25947
BCAL0533		1407	putative amino-acid transporter transmembrane protein	0.145363	13249	0.167084	7651	0.948414	-0.784277	0.142022	7091	0.936349	-0.892467	0.037594	7830	0.926753	-0.751339	0.108605	5981	0.952291	-1.13435
BCAL0534		657	two-component regulatory system, response regulator protein	0.126786	5904	0.203571	4323	0.948414	-0.440899	0.153571	3607	0.936349	-0.695672	0.0571429	4943	0.926753	-0.251642	0.105357	2896	0.952291	-1.00289
BCAL0535		816	sensor kinase protein	0.0618705	3265	0.0906475	1701	0.948414	-0.901808	0.0791367	1664	0.936349	-0.931756	0.0115108	1069	0.926753	-1.52533	0.0690647	1998	0.952291	-0.681592
BCAL0536	fpr	771	ferredoxin--NADP reductase	0	0	0	0	0.948414	0	0	0	0.936349	0	0	0	0.926753	0	0	0	0.955369	0
BCAL0537		816	endonuclease/exonuclease/phosphatase family protein	0.0690647	3261	0.0705036	1603	0.948414	-0.980812	0.0589928	1508	0.936349	-1.06362	0.0143885	1878	0.926753	-0.764848	0.047482	1093	0.952291	-1.4943
BCAL0538		489	putative exported protein	0.117506	4143	0.122302	1659	0.886433	-1.27033	0.134293	2307	0.936349	-0.817849	0.028777	2459	0.926753	-0.729505	0.0791367	1709	0.952291	-1.22989
BCAL0539		729	putative nitroreductase/p-nitrobenzoate reductase	0.10628	3921	0.152979	3575	0.948414	-0.12981	0.122383	3359	0.936349	-0.217199	0.0354267	2705	0.926753	-0.519554	0.0821256	2189	0.952291	-0.812837
BCAL0540		981	putative ATPase	0.0971223	6520	0.136691	5599	0.948414	-0.216122	0.147482	5619	0.936349	-0.211068	0.028777	4511	0.926753	-0.521752	0.101918	4682	0.952335	-0.469217
BCAL0541		1110	putative FAD dependent oxidoreductase	0.0635593	4142	0.0932203	2994	0.948414	-0.455271	0.0815678	3227	0.936349	-0.350523	0.0317797	4999	0.941142	0.26547	0.0635593	2787	0.952335	-0.555174
BCAL0542		312	putative iron-sulfur protein	0.139098	4143	0.169173	2264	0.948414	-0.843855	0.176692	2855	0.936349	-0.521927	0.0714286	3755	0.926753	-0.138354	0.142857	2633	0.952291	-0.634599
BCAL0543		1308	Major Facilitator Superfamily protein	0.0808625	5127	0.106918	4329	0.948414	-0.239002	0.0898473	4040	0.936349	-0.336352	0.0224618	4337	0.926753	-0.236399	0.0637916	2924	0.952291	-0.789525
BCAL0544	dppA	1629	putative periplasmic dipeptide transport protein	0.0750361	7890	0.105339	5216	0.948414	-0.587854	0.0916306	4373	0.936349	-0.836953	0.0367965	6010	0.926753	-0.387023	0.0627706	3758	0.952291	-1.05034
BCAL0545	dppB	1011	putative dipeptide transport system permease protein	0.0569767	3056	0.0883721	2077	0.948414	-0.535756	0.0604651	1357	0.936349	-1.1151	0.0244186	2837	0.926753	-0.103754	0.0511628	1524	0.952291	-0.958546
BCAL0546	dppC	918	putative dipeptide transport system permease protein	0.0575448	2252	0.0869565	2994	0.995208	0.395585	0.0741688	2594	0.960941	0.195862	0.0230179	1928	0.926753	-0.21383	0.0421995	1311	0.952291	-0.73717
BCAL0547	dppD	963	putative dipeptide ABC transporter ATP-binding protein	0.0525031	2425	0.0915751	2757	0.977653	0.178218	0.0842491	2419	0.936349	-0.00343227	0.023199	1406	0.926753	-0.745562	0.0537241	1503	0.952291	-0.655509
BCAL0548	dppF	1014	putative dipeptide ABC transporter ATP-binding protein	0.0753187	4912	0.0926999	3314	0.948414	-0.553923	0.0822711	2241	0.936349	-1.09826	0.0289687	2763	0.926753	-0.807859	0.0614137	2063	0.952291	-1.21235
BCAL0549		909	putative exported protein	0.0594315	3088	0.0684755	1385	0.948414	-1.10219	0.0633075	1393	0.936349	-1.09444	0.0155039	1847	0.926753	-0.711399	0.0322997	939	0.952291	-1.61746
BCAL0550		819	LamB/YcsF family protein	0.0659026	3737	0.0916905	2507	0.948414	-0.557588	0.0916905	2452	0.936349	-0.58835	0.0143266	1907	0.926753	-0.934938	0.0630372	1870	0.952291	-0.961783
BCAL0551		1068	allophanate hydrolase subunit 2	0.039604	2237	0.0605061	1228	0.948414	-0.815403	0.0638064	1706	0.936349	-0.37186	0.00990099	1534	0.926753	-0.51625	0.0352035	1230	0.952291	-0.813231
BCAL0552		657	allophanate hydrolase subunit 1	0.05	1909	0.0553571	654	0.697184	-1.41384	0.05	803	0.936349	-1.15368	0.0196429	1418	0.926753	-0.404306	0.0375	762	0.952291	-1.22072
BCAL0553		513	MarR family regulatory protein	0.1373	3947	0.160183	2504	0.948414	-0.636123	0.146453	2188	0.936349	-0.822766	0.0526316	3676	0.926753	-0.0999941	0.102975	1894	0.952291	-1.02119
BCAL0554		597	5-formyltetrahydrofolate cyclo-ligase family protein	0.0746562	2534	0.102161	947	0.828288	-1.33099	0.0628684	863	0.703888	-1.45165	0.0157171	1247	0.926753	-0.967505	0.0510806	1058	0.952291	-1.18562
BCAL0555		1953	putative transglycosylase	0.0963275	11760	0.110777	6042	0.948414	-0.949324	0.112583	6831	0.936349	-0.774969	0.025286	4915	0.926753	-1.24178	0.0632149	3708	0.952291	-1.639
BCAL0556		960	NAD dependent epimerase/dehydratase family protein	0.0796569	3996	0.0808824	1830	0.948414	-1.08561	0.0661765	1333	0.62351	-1.51518	0.00980392	1515	0.926753	-1.34268	0.0551471	1516	0.952291	-1.34179
BCAL0557		648	putative glutathione S-transferase	0.0905797	3137	0.115942	2258	0.948414	-0.457094	0.101449	2147	0.936349	-0.526657	0.0253623	2408	0.926753	-0.36812	0.0561594	1356	0.952291	-1.15265
BCAL0558	cca	1242	tRNA nucleotidyltransferase	0.00568182	743	0.00378788	152	0.261977	-1.74211	0.00568182	186	0.556606	-1.55952	0.00284091	295	0.926753	-1.09368	0.00094697	38	0.101681	-2.61086
BCAL0559		783	putative DNA-binding protein	0.0765766	3501	0.0870871	1771	0.948414	-0.944588	0.0780781	1822	0.936349	-0.905789	0.015015	1736	0.926753	-0.971832	0.0405405	1138	0.952291	-1.54039
BCAL0560		1851	subfamily M24B unassigned peptidase	0.0756036	7887	0.0933926	4468	0.948414	-0.806091	0.0870394	4332	0.936349	-0.849696	0.021601	5648	0.926753	-0.474594	0.0559085	3525	0.952291	-1.13967
BCAL0561	flgN	441	flagella synthesis protein FlgN	0.0533333	1409	0.0693333	844	0.948414	-0.676734	0.0533333	468	0.759651	-1.40963	0.0266667	1772	0.944375	0.310988	0.0586667	878	0.952291	-0.625686
BCAL0562	flgM	327	negative regulator of flagellin synthesis (anti-sigma-28 factor)	0.111111	3433	0.121864	1275	0.789299	-1.36146	0.114695	1337	0.92317	-1.29783	0.046595	2073	0.926753	-0.701206	0.078853	823	0.742598	-1.93649
BCAL0563	flgA	1212	putative flagellar basal body P-ring formation protein FlgA	0.0223084	1314	0.0358875	804	0.948414	-0.645387	0.0320078	560	0.936349	-1.09924	0.00969932	1456	0.93283	0.13806	0.0261882	1116	0.955369	-0.217639
BCAL0564	flgB	489	flagellar basal-body rod protein FlgB (putative proximal rod protein)	0.0671463	1882	0.11271	1541	0.948414	-0.272382	0.100719	1068	0.936349	-0.762917	0.0215827	1324	0.926753	-0.477008	0.0623501	1356	0.955369	-0.444947
BCAL0565	flgC	426	flagellar basal-body rod protein FlgC (putative proximal rod protein)	0.104683	2279	0.137741	1706	0.948414	-0.397557	0.126722	1820	0.936349	-0.309249	0.0440771	1782	0.926753	-0.338089	0.0881543	1339	0.952291	-0.725289
BCAL0566	flgD	705	basal-body rod modification protein FlgD	0.0883333	3540	0.11	2077	0.948414	-0.741597	0.09	1886	0.936349	-0.874073	0.0366667	1796	0.926753	-0.940979	0.0633333	1629	0.952291	-1.074
BCAL0567	flgE1	1242	flagellar hook protein 1 FlgE1	0.0880682	5272	0.125	4661	0.948414	-0.174195	0.0984848	3405	0.936349	-0.616045	0.0236742	3057	0.926753	-0.766905	0.0823864	4364	0.955369	-0.267122
BCAL0568	flgF	759	flagellar basal-body rod protein FlgF (putative proximal rod protein)	0.0664606	3639	0.0695518	1405	0.850675	-1.31289	0.0695518	1186	0.588839	-1.53976	0.0216383	1324	0.926753	-1.3927	0.0618238	1722	0.952291	-1.03713
BCAL0569	flgG	789	flagellar basal-body rod protein FlgG (distal rod protein)	0.0892857	4719	0.141369	3611	0.948414	-0.376926	0.113095	2677	0.936349	-0.795207	0.0327381	2153	0.926753	-1.09689	0.0863095	3038	0.952291	-0.618888
BCAL0570	flgH	690	flagellar L-ring protein precursor (basal body L-ring protein)	0.0528109	1617	0.0954003	1348	0.948414	-0.245828	0.0664395	1136	0.936349	-0.474211	0.0153322	817	0.926753	-0.904896	0.0494037	1015	0.952291	-0.622846
BCAL0571	flgI	1197	flagellar P-ring protein precursor (basal body P-ring protein)	0.0657507	4972	0.0755643	2522	0.948414	-0.951887	0.0647694	1982	0.933505	-1.28458	0.0127576	2799	0.926753	-0.806999	0.0588813	2372	0.952291	-1.03688
BCAL0572	flgJ	978	peptidoglycan hydrolase FlgJ (muramidase FlgJ)	0.0636255	2971	0.0804322	1418	0.948414	-1.01654	0.0672269	1231	0.936349	-1.2062	0.0168067	2449	0.926753	-0.268777	0.0456182	1554	0.952291	-0.892749
BCAL0573		818	putative transposase	0	0	0	0	0.948414	0	0	0	0.936349	0	0	0	0.926753	0	0	0	0.955369	0
BCAL0575		756	YcgR family protein	0.0838509	3695	0.0993789	2382	0.948414	-0.612597	0.0807453	1938	0.936349	-0.896946	0.0279503	3031	0.926753	-0.277476	0.0574534	1602	0.952291	-1.15687
BCAL0576	flgK	1932	flagellar hook-associated protein 1 (HAP1)	0.0894705	11619	0.0894705	4932	0.930813	-1.21965	0.0864273	4583	0.884732	-1.32334	0.0158247	4173	0.926753	-1.45553	0.0645161	4033	0.952291	-1.50359
BCAL0577	flgL	1236	flagellar hook-associated protein 3 (HAP3)	0.0712928	5013	0.088403	2963	0.948414	-0.739225	0.0779468	2729	0.936349	-0.853878	0.0180608	3758	0.926753	-0.406317	0.0560837	2452	0.952291	-1.00254
BCAL0578		1308	putative permease	0.0575022	4421	0.0799641	2993	0.948414	-0.547635	0.0727763	2697	0.936349	-0.692762	0.0296496	4124	0.926753	-0.0980321	0.0575022	2703	0.952291	-0.68967
BCAL0579		885	LysR family regulatory protein	0.0464807	1829	0.061089	1305	0.948414	-0.457283	0.0571049	1765	0.936349	-0.0486775	0.0119522	565	0.926753	-1.53643	0.0371846	1189	0.952291	-0.581601
BCAL0580		672	putative chromate transport protein	0.0332168	957	0.0454545	556	0.948414	-0.688208	0.034965	578	0.936349	-0.640618	0.00874126	602	0.926753	-0.590432	0.0244755	435	0.952291	-0.982365
BCAL0581		528	putative chromate transporter	0.0377778	666	0.0711111	1107	0.999998	0.656009	0.0666667	1200	0.998889	0.763095	0.00888889	595	0.926753	-0.140331	0.0333333	495	0.955369	-0.364455
BCAL0582		339	putative membrane protein	0.0241379	174	0.0482759	304	0.999998	0.560179	0.0310345	191	0.947378	0.0868433	0.0172414	452	0.984764	1.01049	0.0241379	255	0.988822	0.373643
BCAL0583		747	putative membrane protein	0.0550314	2647	0.0660377	961	0.767911	-1.37243	0.0518868	877	0.651853	-1.49143	0.0204403	990	0.926753	-1.33353	0.0440252	815	0.952291	-1.58601
BCAL0584		1122	putative outer membrane porin protein	0.081761	5806	0.111111	4292	0.948414	-0.427303	0.072327	2341	0.936349	-1.27471	0.0167715	2351	0.926753	-1.26881	0.0513627	1785	0.952291	-1.64762
BCAL0585		231	conserved hypothetical protein	0.0456853	613	0.0406091	254	0.948414	-1.01015	0.035533	227	0.936349	-1.12461	0.0203046	673	0.932738	0.116566	0.0456853	462	0.955369	-0.343332
BCAL0586	gor	1356	glutathione reductase	0.0433276	3720	0.0606586	1782	0.948414	-1.02131	0.0519931	1819	0.936349	-0.993218	0.0129983	1719	0.926753	-1.07043	0.0242634	1136	0.952291	-1.62789
BCAL0587		678	putative lipoprotein	0.0622837	2994	0.0726644	2163	0.948414	-0.451237	0.0726644	1897	0.936349	-0.631639	0.0276817	2800	0.926753	-0.0934203	0.0605536	1232	0.952291	-1.21588
BCAL0588		432	putative lipoprotein	0.0543478	1385	0.0869565	933	0.948414	-0.523623	0.0788043	1026	0.936349	-0.399256	0.0163043	463	0.926753	-1.39926	0.0326087	604	0.952291	-1.07682
BCAL0589		675	putative lipoprotein	0.0643478	2326	0.093913	2064	0.948414	-0.164879	0.0886957	2071	0.936349	-0.16022	0.0313043	2067	0.926753	-0.16288	0.0573913	1843	0.955369	-0.320294
BCAL0590		837	putative integrase	0	0	0	0	0.948414	0	0	0	0.936349	0	0	0	0.926753	0	0	0	0.955369	0
BCAL0591		528	putative transposase	0	0	0	0	0.948414	0	0	0	0.936349	0	0	0	0.926753	0	0	0	0.955369	0
BCAL0592		1302	putative oxidoreductase	0.0352304	2699	0.0451671	1576	0.948414	-0.739889	0.0478771	1885	0.936349	-0.495772	0.00451671	479	0.542105	-2.27328	0.0180668	540	0.467939	-2.12877
BCAL0593		1305	putative oxidoreductase	0.0108108	780	0.0198198	342	0.948414	-0.993457	0.0126126	218	0.677856	-1.46848	0.0036036	563	0.926753	-0.408495	0.00720721	293	0.952291	-1.16297
BCAL0594		1590	putative exported protein	0.0199704	1594	0.0340237	1194	0.948414	-0.388596	0.0310651	1370	0.936349	-0.204618	0.00517751	759	0.926753	-0.979704	0.0192308	1093	0.952335	-0.50584
BCAL0595	potI	840	putrescine transport system permease protein	0.0196078	978	0.0210084	293	0.640947	-1.45576	0.0238095	379	0.936349	-1.17026	0.00140056	229	0.926753	-1.7122	0.00840336	184	0.760554	-1.92439
BCAL0596	potH	954	putrescine ABC transport system, permease protein	0.00985222	431	0.020936	458	0.963576	0.0715533	0.0197044	373	0.936349	-0.166872	0.00123153	132	0.926753	-1.19459	0.0147783	480	0.970191	0.127341
BCAL0597	potG	1155	putrescine ABC transporter ATP-binding protein	0.0223805	1031	0.0223805	399	0.948414	-1.18049	0.0213632	437	0.936349	-1.0746	0.00305188	798	0.926753	-0.332812	0.00915565	466	0.952291	-0.998725
BCAL0598	potF	1161	putrescine ABC transport system, binding exported protein	0.0172239	1252	0.0222898	685	0.948414	-0.784331	0.0172239	680	0.936349	-0.793549	0.00506586	599	0.926753	-0.951731	0.0121581	764	0.952291	-0.645992
BCAL0599		1443	putative aminotransferase	0.00896496	531	0.0146699	419	0.948414	-0.281905	0.00977995	314	0.936349	-0.608009	0.00407498	411	0.926753	-0.304317	0.00733496	303	0.952291	-0.64686
BCAL0600		1338	putative glutamine synthetase	0.0140474	824	0.0166813	772	0.948414	-0.0835647	0.0114135	610	0.936349	-0.380074	0.00263389	891	0.93248	0.100992	0.00702371	134	0.671271	-1.98138
BCAL0601		786	putative gamma-glutamyl-gamma-aminobutyrate hydrolase	0.00597907	151	0.0104634	161	0.959992	0.0563624	0.0044843	126	0.936349	-0.151365	0.0044843	206	0.943011	0.285844	0.0119581	308	0.997692	0.700882
BCAL0602		570	MerR family regulatory protein	0.0164948	523	0.0247423	273	0.948414	-0.740057	0.014433	275	0.936349	-0.732342	0.00206186	1	0.305149	-2.62488	0.014433	133	0.952291	-1.4189
BCAL0603	puuC	1491	gamma-glutamyl-gamma-aminobutyraldehyde dehydrogenase	0.0212934	1474	0.0276025	885	0.948414	-0.67624	0.0307571	1087	0.936349	-0.407116	0.00473186	904	0.926753	-0.648676	0.0149842	796	0.952291	-0.812865
BCAL0604		201	putative cheavy metal binding protein	0.0116959	88	0.0233918	107	0.972868	0.138898	0.0292398	180	0.993615	0.574694	0.0175439	725	0.999458	2.13366	0.0350877	229	0.998467	0.807355
BCAL0605		333	putative exported protein	0.056338	953	0.0774648	733	0.948414	-0.338117	0.0598592	663	0.936349	-0.46475	0.0105634	604	0.926753	-0.580858	0.0598592	772	0.955369	-0.272105
BCAL0606		837	putative transport related, membrane protein	0.0476858	2333	0.0799439	2075	0.948414	-0.161721	0.0603086	1604	0.936349	-0.513811	0.0154278	1541	0.926753	-0.568161	0.0490884	1373	0.952291	-0.723979
BCAL0607		219	conserved hypothetical protein	0.0744681	648	0.106383	798	0.987104	0.263677	0.0904255	553	0.936349	-0.195955	0.0265957	562	0.926753	-0.176207	0.0425532	128	0.952291	-1.714
BCAL0608		471	putative exported protein	0.0673317	1453	0.0773067	804	0.948414	-0.780663	0.074813	905	0.936349	-0.627862	0.0174564	473	0.926753	-1.43845	0.0473815	679	0.952291	-0.995363
BCAL0609		321	putative DNA-binding protein	0.102564	2088	0.139194	1455	0.948414	-0.492698	0.142857	1549	0.936349	-0.408021	0.0659341	1812	0.926753	-0.19453	0.120879	1363	0.952291	-0.580683
BCAL0610		366	conserved hypothetical protein	0.0705128	1272	0.0929487	1142	0.948414	-0.143615	0.0961538	1319	0.941522	0.0485941	0.0192308	1051	0.926753	-0.253393	0.0737179	979	0.955369	-0.346586
BCAL0611	glmS1	1818	glucosamine--fructose-6-phosphate aminotransferase [isomerizing] 1	0.0885585	9343	0.10989	5933	0.948414	-0.64637	0.0982547	5722	0.936349	-0.69773	0.0239173	6008	0.926753	-0.628545	0.0562379	3664	0.952291	-1.32698
BCAL0612	glmU	1362	bifunctional glmU protein [includes: UDP-N-acetylglucosamine pyrophosphorylase; glucosamine-1-phosphate N-acetyltransferase]	0	0	0	0	0.948414	0	0	0	0.936349	0	0	0	0.926753	0	0	0	0.955369	0
BCAL0613		966	conserved hypothetical protein	0.0912409	4675	0.093674	2535	0.948414	-0.857698	0.093674	2825	0.936349	-0.707064	0.0340633	3216	0.926753	-0.526057	0.06691	2022	0.952291	-1.17008
BCAL0614		405	conserved hypothetical protein	0	0	0	0	0.948414	0	0	0	0.936349	0	0	0	0.926753	0	0	0	0.955369	0
BCAL0615		537	pseudogene	0.0305677	669	0.0327511	421	0.948414	-0.5617	0.0283843	367	0.936349	-0.719561	0.00436681	59	0.542094	-2.27396	0.0218341	290	0.952291	-0.979509
BCAL0616		1191	conserved hypothetical protein	0.0088845	502	0.00394867	95	0.393464	-1.62629	0.00197433	128	0.772788	-1.40073	0.000987167	87	0.926753	-1.68673	0.000987167	88	0.952291	-1.67903
BCAL0616a		195	putative membrane protein	0.0838323	660	0.0958084	435	0.948414	-0.506461	0.113772	427	0.936349	-0.528196	0.011976	173	0.926753	-1.4771	0.0718563	431	0.952335	-0.517288
BCAL0617		222	conserved hypothetical protein	0.0899471	1105	0.126984	820	0.948414	-0.389327	0.0952381	693	0.936349	-0.60364	0.037037	1455	0.948077	0.367881	0.0899471	533	0.952291	-0.928756
BCAL0618		909	PfkB family carbohydrate kinase	0.0374677	1294	0.0478036	989	0.948414	-0.356227	0.0361757	761	0.936349	-0.695145	0.00258398	592	0.926753	-1.01039	0.0284238	664	0.952291	-0.867586
BCAL0619		1275	putative N-acylglucosamine 2-epimerase	0.083871	7220	0.105991	5079	0.948414	-0.49917	0.105069	4939	0.936349	-0.538706	0.0258065	4563	0.926753	-0.650585	0.0663594	3541	0.952291	-1.00751
BCAL0620		1020	LacI family regulatory protein	0.0495963	2341	0.071511	1405	0.948414	-0.697709	0.0588235	1517	0.936349	-0.594153	0.0138408	1920	0.926753	-0.273117	0.0449827	1191	0.952291	-0.918983
BCAL0621		1845	putative cyclic-di-GMP signaling protein	0.0535373	5478	0.08413	3413	0.948414	-0.667044	0.067559	2910	0.936349	-0.889984	0.0133843	3201	0.926753	-0.756845	0.0465264	2319	0.952291	-1.20534
BCAL0622		1032	putative sodium bile acid symporter family protein	0.0785877	4858	0.0990888	3945	0.948414	-0.293619	0.0797267	3631	0.936349	-0.410196	0.023918	2398	0.926753	-0.988985	0.0649203	2768	0.952291	-0.789713
BCAL0623		483	putative exported protein	0.0413625	584	0.053528	488	0.948414	-0.21818	0.0486618	517	0.936349	-0.148726	0.0121655	762	0.945625	0.333692	0.0364964	556	0.955369	-0.0603005
BCAL0624		1077	putative outer membrane porin protein precursor	0.10578	5864	0.131952	5018	0.948414	-0.2207	0.119956	4541	0.936349	-0.361845	0.0392585	4789	0.926753	-0.286741	0.0916031	3824	0.952291	-0.603955
BCAL0625		963	LysR family regulatory protein	0.0757021	4077	0.0842491	2331	0.948414	-0.780917	0.0818071	1964	0.936349	-1.01702	0.02442	3015	0.926753	-0.423235	0.0561661	2364	0.952291	-0.761465
BCAL0626		960	putative 2-nitropropane dioxygenase	0.105392	5500	0.109069	3689	0.948414	-0.56361	0.112745	3748	0.936349	-0.541318	0.0294118	5145	0.926753	-0.0944841	0.0821078	3267	0.952291	-0.733963
BCAL0627		897	putative hydrolase	0.0693717	3249	0.0994764	2224	0.948414	-0.52712	0.0876963	2157	0.936349	-0.569324	0.0287958	3112	0.926753	-0.0602585	0.0628272	2346	0.95479	-0.453306
BCAL0628		492	AsnC family regulatory protein	0.071599	1748	0.0692124	830	0.948414	-0.990662	0.052506	814	0.936349	-1.0157	0.0214797	1592	0.926753	-0.127235	0.0477327	673	0.952291	-1.25742
BCAL0629		903	putative membrane protein	0.0950521	6280	0.121094	3537	0.948414	-0.810807	0.109375	3297	0.936349	-0.909295	0.0416667	3192	0.926753	-0.954592	0.0846354	3306	0.952291	-0.905478
BCAL0629a		207	conserved hypothetical protein	0.0621469	567	0.0564972	419	0.948414	-0.361952	0.079096	414	0.936349	-0.375918	0.0225989	525	0.926753	-0.0938306	0.0508475	326	0.952291	-0.646833
BCAL0630		507	conserved hypothetical protein	0.0601852	1769	0.0740741	893	0.948414	-0.912401	0.0671296	944	0.936349	-0.840145	0.0162037	1083	0.926753	-0.659816	0.0416667	699	0.952291	-1.226
BCAL0631		933	putative hydroxymethylglutaryl-CoA lyase	0.0566751	2799	0.0730479	2081	0.948414	-0.410566	0.0692695	1957	0.936349	-0.495014	0.0176322	1947	0.926753	-0.502044	0.0491184	1574	0.952291	-0.792256
BCAL0632		942	putative dehydrogenase	0.0424469	1720	0.051186	1308	0.948414	-0.370291	0.0536829	1261	0.936349	-0.419271	0.00873908	1245	0.926753	-0.436332	0.0299625	929	0.952291	-0.822695
BCAL0633		624	putative hydrolase	0.0414313	1522	0.0508475	665	0.948414	-1.08424	0.039548	436	0.508696	-1.59747	0.0112994	959	0.926753	-0.615071	0.0225989	373	0.952291	-1.77786
BCAL0634		285	putative lipoprotein	0.0246914	497	0.037037	103	0.491693	-1.55625	0.0329218	163	0.936349	-1.18267	0.00823045	426	0.926753	-0.182668	0.0164609	64	0.838175	-1.86404
BCAL0635	yagT	675	putative xanthine dehydrogenase iron-sulfur binding subunit	0.0521739	2269	0.0504348	794	0.713026	-1.40593	0.0452174	836	0.867167	-1.3397	0.00695652	807	0.926753	-1.3851	0.0313043	537	0.79752	-1.89491
BCAL0636	yagS	1002	putative xanthine dehydrogenase, fad binding subunit	0.0516432	2371	0.0457746	1122	0.948414	-1.01585	0.0340376	1086	0.936349	-1.05899	0.0152582	1780	0.926753	-0.394362	0.0211268	647	0.952291	-1.72591
BCAL0637	xdhA	2226	putative xanthine dehydrogenase, molybdenum binding subunit	0.0390914	4066	0.0496566	2646	0.948414	-0.601331	0.0501849	2717	0.936349	-0.564503	0.010037	2177	0.926753	-0.871529	0.0248283	1965	0.952291	-1.01252
BCAL0638		921	LysR family regulatory protein	0.0472542	2253	0.0676884	1693	0.948414	-0.392126	0.0536398	1403	0.936349	-0.646656	0.0140485	2004	0.926753	-0.161367	0.037037	1033	0.952291	-1.05435
BCAL0639		639	putative glutathione S-transferase	0.0330275	1118	0.0477064	600	0.948414	-0.799087	0.0495413	1004	0.936349	-0.141774	0.00733945	605	0.926753	-0.788819	0.0220183	354	0.952291	-1.42375
BCAL0640		1272	Major Facilitator Superfamily protein	0.0277264	1254	0.0443623	1270	0.951867	0.0169482	0.0332717	1009	0.936349	-0.287968	0.0110906	1685	0.948744	0.398696	0.0184843	597	0.952291	-0.957997
BCAL0641		1062	LysR family regulatory protein	0.0354374	1877	0.0365449	752	0.935887	-1.21439	0.0299003	817	0.936349	-1.10832	0.00442968	453	0.903654	-1.83796	0.0232558	636	0.952291	-1.42554
BCAL0641A		381	conserved hypothetical protein	0.095679	2694	0.12037	2037	0.948414	-0.386745	0.101852	1893	0.936349	-0.48739	0.0277778	1275	0.926753	-1.0229	0.0833333	1616	0.952291	-0.703282
BCAL0644		894	dihydrodipicolinate synthetase family protein	0.0420499	2249	0.0538765	1170	0.948414	-0.887218	0.0565046	1131	0.936349	-0.932216	0.0118265	1330	0.926753	-0.716032	0.0315375	809	0.952291	-1.36969
BCAL0645	sbp	1020	sulfate-binding protein precursor	0.0692042	3212	0.083045	1972	0.948414	-0.676679	0.0784314	2380	0.936349	-0.417363	0.0138408	1809	0.926753	-0.794886	0.0542099	2296	0.952335	-0.467075
BCAL0646		1008	putative inward rectifier potassium channel protein	0.0664336	3691	0.0874126	2399	0.948414	-0.601228	0.0710956	2020	0.936349	-0.838514	0.0104895	1552	0.926753	-1.19836	0.04662	2007	0.952291	-0.847388
BCAL0647		615	putative glutathione S-transferase	0.0648855	1911	0.0763359	1102	0.948414	-0.742476	0.0591603	1220	0.936349	-0.607375	0.0114504	1320	0.926753	-0.502022	0.0572519	1215	0.952291	-0.61285
BCAL0648		557	pseudogene	0.0442105	1193	0.08	731	0.948414	-0.637802	0.0673684	1012	0.936349	-0.217565	0.0105263	235	0.811628	-1.94849	0.0336842	557	0.952291	-0.976757
BCAL0650		3573	putative pyruvate-flavodoxin oxidoreductase	0.0559579	12276	0.082291	7269	0.948414	-0.748004	0.0704411	7544	0.936349	-0.695145	0.016129	6540	0.926753	-0.89829	0.0434496	4849	0.952291	-1.32234
BCAL0651		1770	sodium/hydrogen exchanger family protein	0.0491694	4248	0.055814	2339	0.948414	-0.834062	0.0471761	2169	0.936349	-0.938295	0.0126246	2099	0.926753	-0.983504	0.0305648	1809	0.952291	-1.18753
BCAL0652		1287	putative diguanylate phosphodiesterase	0.0292237	1879	0.0356164	1046	0.948414	-0.788165	0.030137	849	0.936349	-1.06029	0.00821918	950	0.926753	-0.914382	0.0210046	743	0.952291	-1.23117
BCAL0653		387	putative membrane protein	0.069697	1590	0.109091	1104	0.948414	-0.489188	0.0909091	820	0.936349	-0.877317	0.030303	1925	0.940946	0.260899	0.0545455	941	0.952291	-0.699053
BCAL0654		405	putative membrane protein	0.026087	534	0.0550725	608	0.974659	0.159267	0.0463768	419	0.936349	-0.288748	0.0173913	900	0.965701	0.657445	0.0376812	392	0.955369	-0.365825
BCAL0655		726	CutC family protein	0.0177994	456	0.0242718	560	0.986184	0.247381	0.02589	647	0.982358	0.426023	0.00161812	95	0.926753	-1.51161	0.0161812	287	0.952335	-0.522751
BCAL0656		1089	putative aminotransferase	0.0420712	2536	0.0550162	1574	0.948414	-0.655051	0.0409924	1500	0.936349	-0.720278	0.00862999	725	0.926753	-1.67588	0.0183387	769	0.952291	-1.60092
BCAL0657		1356	putative membrane protein	0.0779896	6673	0.0840555	3619	0.948414	-0.86488	0.0736568	3381	0.936349	-0.960293	0.0190641	2759	0.926753	-1.24428	0.0589255	3029	0.952291	-1.11409
BCAL0658		996	allophanate hydrolase	0.0377358	2585	0.0459906	1172	0.948414	-1.07782	0.0412736	1228	0.936349	-1.01567	0.0165094	2481	0.926753	-0.0569919	0.0259434	978	0.952291	-1.31656
BCAL0659		876	allophanate hydrolase	0.0469169	2255	0.0630027	1306	0.948414	-0.74413	0.0536193	1219	0.936349	-0.836282	0.0227882	2725	0.941055	0.262524	0.0308311	840	0.952291	-1.32499
BCAL0660	accC	1458	biotin carboxylase	0.0265915	1410	0.0451249	1452	0.95698	0.03958	0.0394843	1185	0.936349	-0.23278	0.00483481	775	0.926753	-0.787194	0.0209508	879	0.952291	-0.625168
BCAL0661		243	putative biotin-binding protein	0.0434783	386	0.057971	236	0.948414	-0.532495	0.0483092	220	0.936349	-0.602884	0.00483092	464	0.938788	0.214739	0.0144928	83	0.952291	-1.40911
BCAL0662		783	LamB/YcsF family protein	0.0675676	2820	0.0810811	1799	0.948414	-0.620728	0.0750751	1703	0.936349	-0.695569	0.0105105	852	0.926753	-1.61693	0.045045	1106	0.952291	-1.27574
BCAL0663		918	LysR family regulatory protein	0.0485934	2677	0.0690537	1951	0.948414	-0.4372	0.0652174	1665	0.936349	-0.653859	0.0102302	1121	0.926753	-1.18546	0.0345269	1090	0.952291	-1.22257
BCAL0664	bioB	1020	biotin synthase	0.0403691	2432	0.0576701	1259	0.948414	-0.897732	0.0184544	447	0.0549144	-2.21066	0.00807382	962	0.926753	-1.25349	0.0299885	1007	0.952291	-1.19362
BCAL0665	bioD	720	dethiobiotin synthetase	0.0196078	422	0.0245098	791	0.999998	0.771376	0.0130719	255	0.936349	-0.556231	0.00653595	465	0.932738	0.114201	0.0163399	243	0.952291	-0.605841
BCAL0666	bioF	1185	8-amino-7-oxononanoate synthase	0.0238095	1222	0.0228175	430	0.845525	-1.31866	0.00793651	117	0.00710805	-2.60696	0.00694444	1060	0.926753	-0.188597	0.00992063	294	0.952291	-1.74645
BCAL0667	bioA	1347	putative adenosylmethionine-8-amino-7-oxononanoate aminotransferase	0.0253054	1781	0.0322862	1197	0.948414	-0.536321	0.0113438	356	0.112197	-2.04439	0.004363	805	0.926753	-1.05551	0.0209424	996	0.952291	-0.779252
BCAL0668		1272	serine peptidase, family S9 unassigned	0.0545287	3971	0.0748614	3434	0.948414	-0.204081	0.0582255	2029	0.936349	-0.935207	0.0166359	2602	0.926753	-0.591356	0.038817	1844	0.952291	-1.06636
BCAL0669		435	conserved hypothetical protein	0.0350404	850	0.0512129	783	0.948414	-0.105514	0.0350404	661	0.936349	-0.320031	0.0107817	276	0.926753	-1.33719	0.0296496	694	0.955369	-0.258789
BCAL0670		678	putative short chain dehydrogenase	0.0467128	1964	0.0640138	1010	0.948414	-0.894883	0.0553633	1024	0.936349	-0.876801	0.00865052	426	0.789925	-1.97231	0.0276817	349	0.384814	-2.20066
BCAL0671		768	putative carbonic anhydrase	0.0458716	1607	0.0152905	186	0.00276106	-2.57738	0.00458716	69	5.39836e-05	-3.33637	0.0030581	2	0.00711057	-4.06482	0.0122324	176	0.0958522	-2.62872
BCAL0672		1860	putative isocitrate dehydrogenase kinase/phosphatase	0.0607211	6953	0.086654	4037	0.948414	-0.769652	0.0765338	3833	0.936349	-0.842607	0.0202404	4556	0.926753	-0.599146	0.0436433	2957	0.952291	-1.20612
BCAL0673		1080	metallo-beta-lactamase superfamily protein	0.0457516	2612	0.0686275	1777	0.948414	-0.530929	0.0511983	1432	0.936349	-0.823941	0.0130719	1764	0.926753	-0.540955	0.0381264	1182	0.952291	-1.08096
BCAL0674		1644	ABC transporter ATP-binding protein	0.0271817	2038	0.0336195	1341	0.948414	-0.569192	0.0314735	1170	0.936349	-0.751433	0.00429185	817	0.926753	-1.22127	0.0143062	671	0.952291	-1.47146
BCAL0675		1596	extracellular solute-binding protein	0.0699558	6239	0.0846834	3464	0.948414	-0.830758	0.0832106	3339	0.936349	-0.882266	0.017673	3705	0.926753	-0.736359	0.0471281	2690	0.952291	-1.18399
BCAL0676		774	putative short chain dehydrogenase	0.0455235	1661	0.0515933	1049	0.948414	-0.616016	0.0515933	1086	0.936349	-0.570291	0.0136571	597	0.926753	-1.33716	0.0424886	728	0.952291	-1.08869
BCAL0677	dsbA	639	thiol:disulfide interchange protein	0.0990826	3204	0.0550459	948	0.362451	-1.65657	0.00366972	3	5.42666e-12	-5.0035	0	0	0.000150789	-5.04614	0.00733945	57	4.8334e-06	-4.39538
BCAL0678		828	putative membrane protein	0.0283688	1066	0.0241135	489	0.948414	-0.985228	0.0156028	278	0.467377	-1.62511	0.00141844	1	0.038799	-3.52914	0.00425532	67	0.0474848	-2.80365
BCAL0679	argS	1782	putative arginyl-tRNA synthetase	0	0	0	0	0.948414	0	0	0	0.936349	0	0	0	0.926753	0	0	0	0.955369	0
BCAL0680		324	conserved hypothetical protein	0.0615942	746	0.130435	914	0.987102	0.261328	0.0869565	884	0.962437	0.218001	0.0217391	1324	0.97048	0.75122	0.0652174	757	0.958107	0.0186375
BCAL0681	metH1	2718	putative 5-methyltetrahydrofolate--homocysteine methyltransferase	0.0635813	8693	0.0596886	2865	0.47868	-1.56832	0.0432526	2616	0.382052	-1.69487	0.016436	3583	0.926753	-1.25547	0.0384948	3127	0.952291	-1.44616
BCAL0682	metH2	1068	putative 5-methyltetrahydrofolate--homocysteine methyltransferase	0.0660066	4513	0.0715072	1475	0.498713	-1.55035	0.0572057	1118	0.182063	-1.92119	0.0121012	1832	0.926753	-1.25561	0.0528053	1838	0.952291	-1.25114
BCAL0683		258	conserved hypothetical protein	0.081448	1100	0.113122	818	0.948414	-0.386468	0.104072	841	0.936349	-0.350768	0.0271493	1369	0.943178	0.2918	0.0859729	728	0.952335	-0.535332
BCAL0684		1302	putative exported protein	0.0569106	4581	0.0785908	2670	0.948414	-0.756931	0.0758808	2334	0.936349	-0.943488	0.0252936	4388	0.926753	-0.0607441	0.0532972	2637	0.952291	-0.774221
BCAL0685		867	IclR family regulatory protein	0.0758808	4201	0.0880759	2518	0.948414	-0.716207	0.0907859	2732	0.936349	-0.602851	0.0203252	2264	0.926753	-0.863442	0.0433604	1426	0.952291	-1.49492
BCAL0686		993	fumarylacetoacetate (FAA) hydrolase family protein	0.0757396	4239	0.0982249	2809	0.948414	-0.576839	0.0934911	2433	0.936349	-0.776516	0.0319527	3386	0.926753	-0.31579	0.0674556	2305	0.952291	-0.851326
BCAL0687		828	enoyl-CoA hydratase/isomerase family protein	0.093617	5133	0.113475	2166	0.940644	-1.20749	0.0964539	2408	0.936349	-1.0611	0.0326241	3022	0.926753	-0.745168	0.070922	2517	0.952291	-0.999724
BCAL0688		744	conserved hypothetical protein	0.0458136	1864	0.0505529	982	0.948414	-0.860094	0.0315956	795	0.936349	-1.13384	0.0126382	1320	0.926753	-0.467904	0.0252765	541	0.952291	-1.6154
BCAL0689		1227	putative patatin-like phospholipase	0.0641762	4092	0.0747126	2093	0.948414	-0.934733	0.066092	1889	0.936349	-1.0756	0.0172414	2253	0.926753	-0.833137	0.0363985	1285	0.952291	-1.59775
BCAL0690		879	conserved hypothetical protein	0.0160214	852	0.0253672	642	0.948414	-0.359542	0.0226969	426	0.936349	-0.855899	0.00801068	730	0.926753	-0.19785	0.00934579	303	0.952291	-1.24018
BCAL0691		486	putative cytidylyltransferase	0.0628019	1072	0.0458937	410	0.943887	-1.2004	0.00241546	5	1.7703e-05	-3.48051	0	0	0.0367299	-3.5509	0	0	0.00119589	-3.5509
BCAL0692		243	putative exported protein	0.00483092	90	0.0338164	294	0.999998	1.0522	0.0241546	204	0.997283	0.678072	0	0	0.926753	-0.925999	0.00966184	58	0.955369	-0.266075
BCAL0693		801	Bordetella pertussis Bvg accessory factor family protein	0	0	0	0	0.948414	0	0	0	0.936349	0	0	0	0.926753	0	0	0	0.955369	0
BCAL0694		921	putative biotin ligase	0.00127714	32	0.00383142	30	0.948414	-0.0220263	0.00383142	48	0.957147	0.165059	0	0	0.926753	-0.400538	0.00255428	47	0.97306	0.155278
BCAL0695		846	putative membrane protein	0.0319444	981	0.0375	407	0.948414	-1.09231	0.0305556	387	0.936349	-1.15037	0.00555556	673	0.926753	-0.483826	0.0111111	306	0.952291	-1.41281
BCAL0696	cpdB	2070	putative 2',3'-cyclic-nucleotide 2'-phosphodiesterase precursor	0.0931818	10982	0.115909	8292	0.948414	-0.401132	0.109091	8485	0.936349	-0.368328	0.0204545	4956	0.926753	-1.13215	0.0704545	5601	0.952291	-0.958931
BCAL0697		1125	putative membrane protein	0.07628	4827	0.077325	2469	0.948414	-0.939503	0.0731452	2593	0.936349	-0.871495	0.0229885	2786	0.926753	-0.771638	0.0407524	1546	0.952291	-1.58175
BCAL0698		915	ABC transporter ATP-binding protein	0.084724	4331	0.0937099	2419	0.948414	-0.814781	0.0795892	2216	0.936349	-0.935997	0.0231065	2321	0.926753	-0.872029	0.0654685	1783	0.952291	-1.2346
BCAL0699		930	mce related protein	0.0847029	3787	0.0897598	2263	0.948414	-0.718037	0.0821745	2080	0.936349	-0.834329	0.0126422	1072	0.926753	-1.72968	0.05689	2007	0.952291	-0.883467
BCAL0700		624	putative lipoprotein	0.0621469	1937	0.0715631	855	0.948414	-1.09287	0.0583804	678	0.78922	-1.3886	0.0150659	1419	0.926753	-0.423324	0.0320151	496	0.952291	-1.77306
BCAL0701		1152	putative membrane protein	0.0357143	2524	0.0479592	1278	0.948414	-0.929192	0.0469388	1180	0.936349	-1.03562	0.00612245	356	0.367944	-2.52466	0.0265306	916	0.952291	-1.36887
BCAL0702		318	putative ferredoxin	0.128676	3287	0.147059	1363	0.935887	-1.21108	0.132353	1803	0.936349	-0.831732	0.0367647	1738	0.926753	-0.881871	0.0919118	1049	0.952291	-1.55963
BCAL0703		645	serine peptidase, family S9 unassigned	0.0728597	4135	0.0965392	2151	0.948414	-0.911796	0.0892532	1635	0.930532	-1.28743	0.0291439	2439	0.926753	-0.738102	0.0528233	1432	0.952291	-1.46695
BCAL0704		1311	D-alanyl-D-alanine carboxypeptidase (penicillin-binding protein precursor)	0.107623	10364	0.125561	5564	0.948414	-0.885541	0.113004	5108	0.936349	-1.00663	0.0340807	5065	0.926753	-1.01859	0.0843049	4542	0.952291	-1.17262
BCAL0705		927	putative D-amino acid aminotransferase	0.0874525	5295	0.0925222	2513	0.948414	-1.04592	0.0937896	2751	0.936349	-0.920155	0.0253485	3593	0.926753	-0.54683	0.0646388	1930	0.952291	-1.41014
BCAL0706		309	conserved hypothetical protein	0.00378788	28	0.0113636	61	0.991982	0.330917	0.00757576	39	0.951524	0.118941	0.00757576	214	0.992734	1.29462	0.00378788	47	0.976709	0.199672
BCAL0707		990	LysR family regulatory protein	0.0795724	4212	0.110451	3100	0.948414	-0.430285	0.102138	3224	0.936349	-0.375437	0.023753	3145	0.926753	-0.410139	0.064133	2198	0.952291	-0.907978
BCAL0708		327	conserved hypothetical protein	0.046595	923	0.0824373	733	0.948414	-0.296418	0.0645161	540	0.936349	-0.676662	0.0286738	890	0.926753	-0.0473057	0.0394265	403	0.952291	-1.02418
BCAL0709	lipB	663	putative lipoate-protein ligase B	0	0	0.00177305	1	0.951867	0.0143553	0	0	0.936349	0	0	0	0.926753	0	0.00177305	34	0.989822	0.422233
BCAL0710	lipA	993	lipoic acid synthetase	0.0035503	197	0.00118343	9	0.660272	-1.44613	0.00118343	37	0.936349	-1.11629	0	0	0.926753	-1.57046	0	0	0.952291	-1.57046
BCAL0711	tauA	1017	periplasmic component of taurine ABC transporter	0.051963	3040	0.051963	1956	0.948414	-0.610924	0.0381062	1417	0.936349	-1.04954	0.017321	1852	0.926753	-0.685812	0.039261	1503	0.952291	-0.96999
BCAL0712	tauB	798	taurine ABC transporter ATP-binding protein	0.0411765	1536	0.0558824	935	0.948414	-0.660542	0.0529412	781	0.936349	-0.892959	0.0161765	1393	0.926753	-0.131959	0.0279412	535	0.952291	-1.36534
BCAL0713	tauC	891	permease component of taurine ABC transporter	0.0514512	2813	0.0725594	1791	0.948414	-0.623356	0.0646438	2016	0.936349	-0.461166	0.0171504	2152	0.926753	-0.371299	0.030343	922	0.952291	-1.51111
BCAL0714		1875	threonine peptidase, family T3	0.0476489	5127	0.0551724	2656	0.948414	-0.923407	0.0539185	2790	0.936349	-0.854914	0.0181818	4407	0.926753	-0.213816	0.0388715	2318	0.952291	-1.11217
BCAL0715		963	LysR family regulatory protein	0.047619	2659	0.04884	918	0.664337	-1.43841	0.0512821	1219	0.936349	-1.0647	0.015873	2196	0.926753	-0.265023	0.047619	1255	0.952291	-1.02585
BCAL0716		2124	putative trifunctional protein [includes: enoyl-CoA hydratase; 3,2-trans-enoyl-CoA isomerase; 3-hydroxyacyl-CoA dehydrogenase]	0.0359911	4528	0.0465116	2532	0.948414	-0.814229	0.0387597	2427	0.936349	-0.872963	0.00498339	1354	0.926753	-1.67036	0.0260244	1777	0.952291	-1.30196
BCAL0717		1197	putative acyl-CoA dehydrogenase	0.0657507	3961	0.0794897	2348	0.948414	-0.730231	0.0736016	2044	0.936349	-0.92153	0.0196271	1862	0.926753	-1.04951	0.0402355	1887	0.952291	-1.03124
BCAL0718		1143	putative acyl-CoA dehydrogenase	0.0308642	1653	0.0524691	1207	0.948414	-0.423567	0.0493827	1394	0.936349	-0.230646	0.00823045	771	0.926753	-1.00908	0.0298354	678	0.952291	-1.17198
BCAL0719		1206	CAIB/BAIF family protein	0.0730994	5448	0.0662768	2167	0.877444	-1.29118	0.0555556	2080	0.857402	-1.34764	0.0233918	3985	0.926753	-0.441632	0.0419103	1410	0.817041	-1.87742
BCAL0720		306	putative membrane protein	0.0766284	720	0.0996169	1396	0.999998	0.867414	0.0766284	962	0.977138	0.373088	0.0153257	697	0.926753	-0.0410442	0.0536398	471	0.952335	-0.522133
BCAL0721		1686	sodium:solute symporter family protein	0.0704324	6918	0.0927476	4248	0.948414	-0.690708	0.0774059	4836	0.936349	-0.507718	0.0230126	4648	0.926753	-0.56374	0.0648536	3827	0.952291	-0.837632
BCAL0722	dctA	1266	C4-dicarboxylate transport protein	0.091922	5692	0.111421	3697	0.948414	-0.609202	0.106778	4230	0.936349	-0.419695	0.0213556	2507	0.926753	-1.15167	0.0649954	2782	0.952291	-1.00699
BCAL0723	dctB	2010	two-component regulatory system, sensor kinase protein	0.0643651	7064	0.0748976	4017	0.948414	-0.799172	0.0661205	3994	0.936349	-0.807254	0.0187244	4293	0.926753	-0.705559	0.046811	2938	0.952291	-1.23764
BCAL0724	dctD	1353	C4-dicarboxylate transport transcriptional regulatory protein	0.0842745	7230	0.0877498	2740	0.776442	-1.36792	0.0842745	2972	0.936349	-1.25463	0.0156386	2904	0.926753	-1.28693	0.054735	2264	0.952291	-1.63258
BCAL0725		537	putative thiol-disulfide oxidoreductase	0.0786026	2713	0.0917031	875	0.532476	-1.52864	0.0480349	449	0.0268606	-2.35723	0.00436681	281	0.191313	-2.88425	0.0196507	415	0.180077	-2.44947
BCAL0726		549	putative lipoprotein	0.0470085	1032	0.0598291	639	0.948414	-0.615228	0.0470085	583	0.936349	-0.728916	0.0149573	801	0.926753	-0.329275	0.034188	455	0.952291	-1.02831
BCAL0727		1605	putative magnesium chelatase subunit	0.0388278	2963	0.0388278	1333	0.948414	-1.09591	0.0351648	1513	0.936349	-0.925199	0.00805861	1344	0.926753	-1.08487	0.0234432	1213	0.952291	-1.22208
BCAL0728		252	conserved hypothetical protein	0.106977	1255	0.12093	605	0.948414	-0.942598	0.111628	890	0.936349	-0.452792	0.0372093	1111	0.926753	-0.162094	0.130233	1126	0.955369	-0.144334
BCAL0729	glnB1	339	nitrogen regulatory protein P-II 1	0.110345	1671	0.144828	1285	0.948414	-0.354678	0.124138	1046	0.936349	-0.627957	0.0241379	733	0.926753	-1.08818	0.0551724	460	0.952291	-1.66107
BCAL0730		1485	ammonium transporter family protein	0.104513	10006	0.127474	5315	0.948414	-0.900179	0.120348	6057	0.936349	-0.714913	0.0395883	6389	0.926753	-0.639144	0.077593	3723	0.952291	-1.40243
BCAL0731	gshA	1290	glutamate--cysteine ligase	0.107566	7967	0.164084	5601	0.948414	-0.500817	0.13309	5354	0.936349	-0.564718	0.0391978	6387	0.926753	-0.314481	0.0929809	4302	0.952291	-0.873873
BCAL0732	gshB	957	glutathione synthetase	0.0858896	4778	0.103067	1839	0.828288	-1.33098	0.0773006	1440	0.424644	-1.66336	0.0233129	1875	0.926753	-1.30444	0.0380368	1180	0.751532	-1.93015
BCAL0734		471	sugar transport PTS system IIa component	0.0199501	536	0.00997506	67	0.11709	-1.92918	0	0	0.00503003	-2.66903	0.00498753	184	0.926753	-1.16314	0	0	0.0820776	-2.66903
BCAL0735	ptsH	270	phosphocarrier protein HPr	0.134783	1700	0.195652	1926	0.976356	0.170637	0.23913	5828	0.999995	1.71955	0.104348	1010	0.926753	-0.697437	0.23913	3589	0.99903	1.03523
BCAL0736		1773	putative phosphoenolpyruvate-protein phosphotransferase	0.129973	17824	0.18634	14774	0.948414	-0.2691	0.208886	34953	0.999995	0.967645	0.114721	9132	0.926753	-0.957178	0.208886	28062	0.997578	0.651857
BCAL0737		753	putative molybdopterin biosynthesis protein	0.0795632	2679	0.0904836	1948	0.948414	-0.44035	0.0452418	681	0.248901	-1.83117	0.0109204	739	0.926753	-1.72782	0.0468019	1338	0.952291	-0.950502
BCAL0738		1554	C-terminal processing protease-3	0.0832073	7811	0.00529501	138	7.42305e-15	-5.05483	0.00151286	26	4.32852e-17	-5.97236	0	0	6.24052e-07	-6.30579	0.00151286	27	3.94393e-12	-5.96096
BCAL0739	gpmA	747	phosphoglycerate mutase	0.0943396	5418	0.130503	3668	0.948414	-0.550346	0.0251572	273	5.48764e-07	-3.8869	0.00157233	1	5.7718e-06	-5.77172	0.0172956	344	0.000731993	-3.63551
BCAL0740		423	putative exported protein	0.0972222	2390	0.141667	1731	0.948414	-0.443514	0.113889	1642	0.936349	-0.515401	0.0194444	1099	0.926753	-1.05431	0.0611111	901	0.952291	-1.3147
BCAL0741	grxC	261	glutaredoxin 3	0.157658	3389	0.234234	1833	0.948414	-0.851972	0.198198	1526	0.936349	-1.10149	0.0675676	2110	0.926753	-0.658767	0.148649	959	0.952291	-1.72011
BCAL0742	secB	492	protein-export protein SecB	0.097852	2634	0.097852	994	0.841817	-1.3214	0.0787589	823	0.549504	-1.56661	0.0119332	898	0.926753	-1.4539	0.0214797	267	0.0315701	-2.89716
BCAL0743	gpsA	999	putative glycerol-3-phosphate dehydrogenase [NAD(P)+]	0.0658049	4053	0.0728555	1330	0.515838	-1.53814	0.00470035	61	1.89762e-10	-4.68902	0.00235018	293	0.0553037	-3.40155	0.027027	863	0.493774	-2.10855
BCAL0744		525	Appr-1-p processing enzyme family protein	0.049217	1322	0.0917226	1013	0.948414	-0.353468	0.082774	1083	0.936349	-0.265471	0.00894855	596	0.926753	-1.03076	0.0514541	813	0.952291	-0.639235
BCAL0745		471	SpoU rRNA methylase family protein	0.074813	2445	0.112219	1549	0.948414	-0.626074	0.107232	1437	0.936349	-0.727548	0.0224439	1566	0.926753	-0.611277	0.0698254	1231	0.952291	-0.935155
BCAL0746		771	conserved hypothetical protein	0.0426829	1540	0.0426829	584	0.895575	-1.26163	0.0442073	889	0.936349	-0.729653	0.0121951	736	0.926753	-0.972121	0.0182927	344	0.811185	-1.88506
BCAL0747		966	putative methyltransferase	0.0121655	591	0.00608273	55	0.03755	-2.15642	0.00121655	1	0.00264486	-2.77433	0	0	0.231622	-2.78869	0	0	0.0504854	-2.78869
BCAL0748		486	putative membrane protein	0.123188	4067	0.181159	2853	0.948414	-0.496828	0.164251	2966	0.936349	-0.442651	0.0458937	2865	0.926753	-0.490977	0.115942	2095	0.952291	-0.924788
BCAL0749		1575	putative cytochrome c oxidase	0.0873134	7255	0.0813433	2513	0.5832	-1.49302	0.061194	2042	0.294709	-1.77977	0.00671642	1198	0.381686	-2.50243	0.0186567	671	0.0057449	-3.25392
BCAL0750	ctaD	1608	cytochrome c oxidase polypeptide I	0.107456	9020	0.0716374	1936	0.0363602	-2.1633	0.0475146	1414	0.0077037	-2.59067	0.00438596	919	0.102589	-3.16188	0.0175439	632	0.000720217	-3.63912
BCAL0751		141	putative membrane protein	0.141667	1376	0.175	672	0.948414	-0.93502	0.183333	828	0.936349	-0.669496	0.05	598	0.926753	-1.08039	0.158333	827	0.952291	-0.671051
BCAL0752		612	putative cytochrome c oxidase assembly protein	0.126679	4197	0.145873	2823	0.948414	-0.55588	0.120921	2449	0.936349	-0.753398	0.0403071	3057	0.926753	-0.444776	0.0633397	1748	0.952291	-1.21737
BCAL0753		201	putative membrane protein	0.105263	1610	0.128655	734	0.948414	-1.03588	0.140351	668	0.936349	-1.15482	0.0350877	1150	0.926753	-0.452068	0.0584795	298	0.500709	-2.10316
BCAL0754		858	putative cytochrome c oxidase subunit III	0.0889193	5300	0.0793434	1133	0.0429219	-2.13079	0.0410397	637	0.00139026	-2.87322	0.00136799	230	0.00794339	-4.03242	0.0123119	325	0.000621997	-3.66742
BCAL0755		210	putative membrane protein	0.150838	2105	0.206704	1458	0.948414	-0.501083	0.234637	1436	0.936349	-0.5216	0.0837989	2172	0.929504	0.0431842	0.128492	1212	0.952291	-0.749011
BCAL0756		711	putative membrane protein	0.0561983	1611	0.0595041	774	0.948414	-0.969135	0.0380165	530	0.71234	-1.44142	0.00826446	876	0.926753	-0.809887	0.0165289	232	0.238344	-2.36558
BCAL0757		627	putative membrane protein	0.0861423	3230	0.071161	843	0.192747	-1.82019	0.0636704	973	0.458151	-1.63387	0.0131086	1434	0.926753	-1.11822	0.0262172	365	0.040186	-2.84022
BCAL0758		1113	putative cytochrome oxidase assembly protein	0.0802534	5271	0.0686378	1345	0.134879	-1.89412	0.0432946	898	0.0191096	-2.42808	0.00739176	958	0.489299	-2.34385	0.0095037	219	4.58152e-05	-4.07356
BCAL0759		903	UbiA prenyltransferase family protein	0.0755208	3044	0.0585938	790	0.192747	-1.82072	0.0195312	322	0.00118877	-2.89729	0.00390625	189	0.0493394	-3.44346	0.00130208	35	1.66512e-06	-4.54157
BCAL0760		618	probable lipoprotein	0.0796964	2673	0.0986717	1167	0.948414	-1.13003	0.056926	493	0.051226	-2.22534	0.0151803	1567	0.926753	-0.734194	0.0417457	829	0.952291	-1.5777
BCAL0761		291	conserved hypothetical protein	0.0766129	1807	0.116935	953	0.948414	-0.856799	0.0967742	1140	0.936349	-0.620965	0.0403226	950	0.926753	-0.860916	0.100806	981	0.952291	-0.818938
BCAL0762		1638	putative methyl-accepting chemotaxis protein	0.0767575	7551	0.0932568	5221	0.948414	-0.523951	0.0946915	5116	0.936349	-0.552704	0.0186514	5125	0.926753	-0.550217	0.0559541	3362	0.952291	-1.14404
BCAL0763		816	putative exported protein	0.126619	6474	0.155396	3859	0.948414	-0.731635	0.136691	3980	0.936349	-0.688202	0.0244604	2254	0.926753	-1.48166	0.0834532	2946	0.952291	-1.10986
BCAL0764		318	putative exported protein	0.0882353	2476	0.158088	1478	0.948414	-0.707035	0.136029	1327	0.936349	-0.852147	0.0404412	2109	0.926753	-0.221739	0.102941	1251	0.952291	-0.931105
BCAL0765		966	putative exported protein	0.118005	6442	0.13382	4291	0.948414	-0.575182	0.105839	3554	0.936349	-0.840255	0.0316302	5589	0.926753	-0.201557	0.0924574	2905	0.952291	-1.12237
BCAL0766		897	putative branched-chain amino acid transport system permease protein	0.0549738	2969	0.0772251	1694	0.948414	-0.774589	0.0602094	1359	0.936349	-1.07279	0.0196335	2158	0.926753	-0.442723	0.0405759	1231	0.952291	-1.20526
BCAL0767		795	ABC transporter ATP-binding protein	0.0753323	3178	0.0945347	1588	0.948414	-0.957501	0.0679468	1416	0.936349	-1.11255	0.0369276	2791	0.926753	-0.181247	0.0472674	984	0.952291	-1.59645
BCAL0768		708	conserved hypothetical protein	0.0281924	1197	0.0414594	588	0.948414	-0.914698	0.0364842	576	0.936349	-0.940083	0.00995025	989	0.926753	-0.252175	0.013267	234	0.711216	-1.95726
BCAL0769		1497	conserved hypothetical protein	0.0188383	1384	0.0282575	648	0.948414	-0.988381	0.022763	431	0.661302	-1.48271	0.00627943	869	0.926753	-0.614923	0.0149137	694	0.952291	-0.90228
BCAL0770	dnaE2	3213	error-prone DNA polymerase	0.056735	9416	0.0772328	6544	0.948414	-0.518303	0.0783309	7212	0.936349	-0.380089	0.0201318	7757	0.926753	-0.276377	0.0545388	5847	0.952291	-0.678193
BCAL0771	cpo	831	non-heme chloroperoxidase	0.142857	8376	0.183876	7101	0.948414	-0.235186	0.17256	7706	0.936349	-0.1188	0.0424328	4149	0.926753	-0.99626	0.108911	4209	0.952291	-0.97603
BCAL0772		1008	AraC family regulatory protein	0.278555	28109	0.351981	22151	0.948414	-0.342285	0.353147	26336	0.936349	-0.0936516	0.0722611	8683	0.926753	-1.68337	0.206294	11470	0.952291	-1.28577
BCAL0773		1452	putative short-chain fatty acids transporter	0.0615385	5146	0.0744939	2712	0.948414	-0.899621	0.0591093	2352	0.936349	-1.09726	0.0153846	1388	0.918603	-1.81784	0.0518219	2295	0.952291	-1.13119
BCAL0774		936	putative ornithine cyclodeaminase	0.0326223	1427	0.0401506	747	0.948414	-0.850266	0.0313676	576	0.936349	-1.1756	0.0125471	1685	0.938975	0.225224	0.0200753	525	0.952291	-1.28877
BCAL0775		3447	putative molybdopterin oxidoreductase/DMSO reductase protein	0.0351416	5762	0.0460594	3365	0.948414	-0.758538	0.0423064	3568	0.936349	-0.676399	0.0109178	4503	0.926753	-0.348819	0.0290003	2603	0.952291	-1.11683
BCAL0776		912	LysR family regulatory protein	0.0721649	3339	0.0966495	2106	0.948414	-0.640556	0.0798969	2441	0.936349	-0.436593	0.0167526	2009	0.926753	-0.70543	0.0657216	2231	0.952335	-0.56104
BCAL0777		735	GntR family regulatory protein	0.0303514	1596	0.0399361	600	0.881316	-1.27671	0.0319489	473	0.549504	-1.56553	0.00798722	582	0.926753	-1.31429	0.0127796	233	0.25263	-2.34854
BCAL0778		1104	putative N-acetylglucosamine-6-phosphate deacetylase	0.0436635	2304	0.0479233	739	0.550471	-1.51869	0.0404686	799	0.747347	-1.41904	0.0085197	1448	0.926753	-0.635031	0.0244941	925	0.952291	-1.22981
BCAL0779		1041	putative phosphosugar-binding protein	0.0305085	1537	0.0338983	578	0.885529	-1.2717	0.020339	454	0.552441	-1.5631	0.00564972	185	0.369681	-2.52202	0.0146893	364	0.905335	-1.81886
BCAL0780		2583	putative multiphosphoryl transfer protein	0.0373406	4764	0.0560109	3262	0.948414	-0.532824	0.0546448	3740	0.936349	-0.341037	0.010929	4193	0.926753	-0.180157	0.0350638	2733	0.952291	-0.779813
BCAL0781		1767	phosphotransferase system, IIbc component	0.0671989	7227	0.0844977	4646	0.948414	-0.626511	0.0818363	5168	0.936349	-0.475967	0.0139721	3461	0.926753	-1.04094	0.0525615	3056	0.952291	-1.21513
BCAL0782		2487	putative chitobiase	0.0600473	8161	0.0737589	5373	0.948414	-0.593985	0.0628842	4481	0.936349	-0.850654	0.020331	6569	0.926753	-0.308846	0.0359338	2939	0.952291	-1.44272
BCAL0783		123	putative membrane protein	0.0666667	280	0.12381	591	0.999998	0.862686	0.104762	682	0.999995	1.04117	0.0571429	793	0.99231	1.23266	0.0666667	286	0.958464	0.0226014
BCAL0784	cydB	1137	cytochrome d ubiquinol oxidase subunit II	0.071281	5289	0.142562	6277	0.985875	0.24286	0.135331	6339	0.966125	0.256819	0.0196281	1368	0.869061	-1.87617	0.0661157	2279	0.952291	-1.17966
BCAL0785	cydA	1581	cytochrome d ubiquinol oxidase subunit I	0.12872	12527	0.196429	17887	0.999998	0.510443	0.190476	17506	0.98701	0.479555	0.0334821	5897	0.926753	-1.0742	0.0855655	4865	0.952291	-1.34665
BCAL0786		267	putative membrane protein	0.236842	4054	0.350877	4327	0.967001	0.0918282	0.307018	4509	0.954404	0.149953	0.0526316	1752	0.926753	-1.16542	0.188596	1586	0.952291	-1.3009
BCAL0787	rpoH	936	RNA polymerase sigma-32 factor	0.00501882	141	0.00627353	77	0.948414	-0.445284	0.00250941	73	0.936349	-0.478261	0.00250941	303	0.970206	0.741747	0.00250941	27	0.952291	-0.924205
BCAL0788		570	putative exported protein	0.127835	5902	0.185567	4405	0.948414	-0.413916	0.195876	4989	0.936349	-0.238061	0.0329897	2526	0.926753	-1.19258	0.113402	2448	0.952291	-1.23608
BCAL0789		384	conserved hypothetical protein	0.119266	3104	0.131498	1686	0.948414	-0.843142	0.137615	2082	0.936349	-0.554223	0.0458716	2394	0.926753	-0.361413	0.103976	1794	0.952291	-0.758438
BCAL0790		1647	hydroxymethylglutaryl-CoA lyase-like protein	0.111349	12590	0.121342	6914	0.948414	-0.855383	0.117773	7273	0.936349	-0.783368	0.0321199	5650	0.926753	-1.14206	0.0842256	5363	0.952291	-1.21593
BCAL0791		975	glycosyl transferase family protein	0.0915663	5482	0.103614	2672	0.948414	-1.00985	0.0783133	2379	0.936349	-1.17102	0.0216867	3668	0.926753	-0.566983	0.0566265	2069	0.952291	-1.36375
BCAL0792		645	putative maleylacetoacetate isomerase	0.136612	6694	0.153005	3572	0.948414	-0.887695	0.134791	3217	0.936349	-1.03438	0.0637523	4294	0.926753	-0.628726	0.0928962	2575	0.952291	-1.34472
BCAL0793		1161	putative cell division protein	0.00405268	176	0.00101317	3	0.684789	-1.42202	0	0	0.68407	-1.46467	0	0	0.926753	-1.46467	0	0	0.952291	-1.46467
BCAL0794		615	conserved hypothetical protein	0.0629771	1646	0.0553435	1302	0.948414	-0.316567	0.0706107	1267	0.936349	-0.35304	0.00381679	464	0.926753	-1.63029	0.0305344	366	0.781986	-1.90565
BCAL0795	coaD	498	phosphopantetheine adenylyltransferase	0	0	0	0	0.948414	0	0	0	0.936349	0	0	0	0.926753	0	0	0	0.955369	0
BCAL0796		267	4Fe-4S ferredoxin	0.192982	2722	0.149123	806	0.376379	-1.63914	0.109649	575	0.104384	-2.06376	0.0307018	971	0.926753	-1.39776	0.0482456	366	0.106295	-2.59832
BCAL0797		1068	putative histidinol-phosphate aminotransferase	0.112211	6901	0.145215	4863	0.948414	-0.496349	0.137514	4976	0.936349	-0.463869	0.0506051	6704	0.926753	-0.0411779	0.0979098	3125	0.952291	-1.11826
BCAL0798	pth	600	peptidyl-tRNA hydrolase	0	0	0	0	0.948414	0	0.00196078	1	0.93814	0.0143553	0	0	0.926753	0	0	0	0.955369	0
BCAL0799		618	ribosomal L25p family protein	0.0227704	564	0.00379507	70	0.0983062	-1.96565	0.00759013	52	0.0796565	-2.12711	0	0	0.254482	-2.73118	0	0	0.0635753	-2.73118
BCAL0800	prs	936	ribose-phosphate pyrophosphokinase	0.00125471	25	0	0	0.948414	-0.321928	0	0	0.936349	-0.321928	0	0	0.926753	-0.321928	0	0	0.955369	-0.321928
BCAL0802		882	putative 4-diphosphocytidyl-2-C-methyl-D-erythritol kinase	0	0	0	0	0.948414	0	0.00133333	11	0.954404	0.15056	0	0	0.926753	0	0	0	0.955369	0
BCAL0803		615	putative lipoprotein	0.0458015	976	0.019084	218	0.245706	-1.75858	0.0133588	221	0.328186	-1.74503	0	0	0.0515273	-3.42761	0.00381679	114	0.264527	-2.33
BCAL0804		1824	putative membrane protein	0.102515	12930	0.0702772	3216	0.0948749	-1.97432	0.0664088	3255	0.159747	-1.95745	0.0167634	5148	0.926753	-1.312	0.0348162	2013	0.0973714	-2.62447
BCAL0805	mutM	828	putative formamidopyrimidine-DNA glycosylase	0.0794326	3313	0.0879433	1680	0.948414	-0.939163	0.093617	1868	0.936349	-0.79431	0.0241135	2453	0.926753	-0.418847	0.0638298	1906	0.952291	-0.766719
BCAL0806	mutY	1107	putative A/G-specific adenine glycosylase	0.0785563	5333	0.100849	2911	0.948414	-0.851506	0.0870488	2683	0.936349	-0.965108	0.0180467	2429	0.926753	-1.10318	0.0605096	2289	0.952291	-1.18534
BCAL0807		636	ATP-dependent protease	0.154982	6706	0.160517	4150	0.948414	-0.679344	0.149446	4000	0.936349	-0.731183	0.0516605	4226	0.926753	-0.653773	0.097786	2611	0.952291	-1.32798
BCAL0808		909	P-loop ATPase protein family protein	0.0568475	3209	0.0529716	903	0.284195	-1.72207	0.0297158	297	0.000402022	-3.05918	0.00258398	516	0.435463	-2.42539	0.00129199	46	2.16337e-06	-4.50236
BCAL0809		969	putative HPr(Ser) kinase/phosphatase	0.00848485	239	0.00121212	39	0.877444	-1.2862	0	0	0.313887	-1.76129	0	0	0.926753	-1.76129	0	0	0.952291	-1.76129
BCAL0810		456	pseudogene	0.0899743	1950	0.0976864	1386	0.948414	-0.46419	0.105398	2196	0.956919	0.163499	0.0437018	3141	0.965701	0.660815	0.0771208	1329	0.952335	-0.520618
BCAL0812		360	sigma-54 modulation protein	0.176471	5766	0.19281	2542	0.948414	-1.15075	0.19281	2679	0.936349	-1.07781	0.0424837	1639	0.926753	-1.75412	0.101307	1483	0.804288	-1.88972
BCAL0813	rpoN	1506	putative RNA polymerase sigma-54 factor	0.0936768	8639	0.137393	8347	0.948414	-0.0490292	0.135051	7806	0.936349	-0.14452	0.0234192	3752	0.926753	-1.18186	0.0632319	3235	0.952291	-1.38978
BCAL0814		777	ABC transporter ATP-binding protein	0	0	0	0	0.948414	0	0	0	0.936349	0	0	0	0.926753	0	0	0	0.955369	0
BCAL0815		690	OstA-like protein	0.00340716	95	0.00170358	64	0.948414	-0.249778	0	0	0.936349	-0.963474	0	0	0.926753	-0.963474	0	0	0.952291	-0.963474
BCAL0816		615	putative exported protein	0	0	0	0	0.948414	0	0	0	0.936349	0	0	0	0.926753	0	0	0	0.955369	0
BCAL0817	kdsC	537	putative 3-deoxy-D-manno-octulosonate 8-phosphate phosphatase	0.0458515	1142	0.0655022	792	0.948414	-0.47755	0.069869	959	0.936349	-0.229963	0.0152838	641	0.926753	-0.74512	0.0283843	290	0.952291	-1.67112
BCAL0818		984	putative arabinose 5-phosphate isomerase	0	0	0	0	0.948414	0	0	0	0.936349	0	0	0	0.926753	0	0	0	0.955369	0
BCAL0819		2004	sodium/hydrogen exchanger family protein	0.0786385	9380	0.108568	6308	0.948414	-0.565013	0.11561	8200	0.936349	-0.191776	0.0299296	9434	0.927034	0.00819457	0.0921362	8794	0.955369	-0.0920547
BCAL0820		606	putative adenine phosphoribosyltransferase	0.0891473	3476	0.106589	1935	0.948414	-0.813318	0.100775	2081	0.936349	-0.713357	0.0232558	1960	0.926753	-0.795702	0.0717054	1612	0.952291	-1.06266
BCAL0821		615	LysE type translocator	0.0553435	1830	0.0801527	1301	0.948414	-0.462144	0.0725191	1576	0.936349	-0.203579	0.0248092	1867	0.927906	0.0273961	0.0400763	728	0.952291	-1.2209
BCAL0822		867	NUDIX hydrolase	0.0609756	2574	0.0636856	1349	0.948414	-0.883942	0.0555556	1284	0.936349	-0.950156	0.0162602	1568	0.926753	-0.68088	0.0392954	811	0.952291	-1.55348
BCAL0823		885	putative formyltetrahydrofolate deformylase	0.0836653	3679	0.115538	3115	0.948414	-0.233186	0.116866	3611	0.936349	-0.0261965	0.0305445	3184	0.926753	-0.20255	0.0717131	2033	0.952291	-0.825121
BCAL0824		1083	putative membrane protein	0.0673181	3390	0.0477742	789	0.0951529	-1.97297	0.0325733	842	0.201985	-1.88943	0.00325733	379	0.199037	-2.86513	0.0130293	270	0.00622469	-3.23763
BCAL0825	uvrA	2886	excinuclease ABC subunit A	0.099022	17435	0.112062	7758	0.948414	-1.158	0.0884271	6451	0.746683	-1.42045	0.0179299	4615	0.856322	-1.89491	0.0656072	6438	0.952291	-1.42332
BCAL0826		1188	Major Facilitator Superfamily protein	0.0722057	4519	0.0959446	2978	0.948414	-0.585587	0.0791296	2508	0.936349	-0.824637	0.00890208	1156	0.868497	-1.87874	0.0316518	1022	0.585449	-2.04151
BCAL0827	ssb	558	single-strand binding protein	0	0	0	0	0.948414	0	0	0	0.936349	0	0	0	0.926753	0	0	0	0.955369	0
BCAL0828		531	putative G/U mismatch-specific DNA glycosylase	0.050885	1424	0.0641593	1022	0.948414	-0.44179	0.0530973	980	0.936349	-0.496832	0.00663717	658	0.926753	-1.00759	0.0420354	862	0.952291	-0.663754
BCAL0829		606	putative 3-methyladenine DNA glycosylase	0.0387597	1168	0.0697674	822	0.948414	-0.459716	0.0581395	797	0.936349	-0.499375	0.0155039	696	0.926753	-0.671714	0.0406977	629	0.952291	-0.798564
BCAL0830		816	putative ParA family protein	0.0892086	4753	0.110791	2913	0.948414	-0.687676	0.100719	2588	0.936349	-0.852344	0.0244604	2147	0.926753	-1.11088	0.0690647	1980	0.952291	-1.22229
BCAL0831		585	putative storage protein	0.0923695	3031	0.15261	2191	0.948414	-0.450646	0.130522	2420	0.936349	-0.3132	0.0401606	1509	0.926753	-0.960459	0.0823293	1451	0.952291	-1.01342
BCAL0832	phaA	1194	putative poly-beta-hydroxy-butyrate storage protein	0.0019685	194	0.00492126	199	0.954577	0.0243293	0.00590551	178	0.936349	-0.0807313	0	0	0.926753	-1.55582	0.0019685	141	0.955369	-0.286783
BCAL0833	phbB	744	putative Acetoacetyl-CoA reductase	0.0442338	1580	0.0631912	1359	0.948414	-0.203481	0.0521327	1122	0.936349	-0.459217	0.0110585	217	0.444846	-2.40591	0.0347551	869	0.952291	-0.793893
BCAL0834		207	putative membrane protein	0.0225989	54	0.0338983	92	0.991982	0.318176	0.0225989	27	0.936349	-0.278102	0.00564972	1	0.926753	-0.608575	0.0169492	94	0.987146	0.333126
BCAL0835		330	putative exported protein	0.0284698	266	0.024911	177	0.948414	-0.401958	0.0355872	262	0.936349	-0.015854	0.00711744	2	0.898689	-1.84327	0.0142349	161	0.952335	-0.487794
BCAL0836		504	conserved hypothetical protein	0.018648	471	0.027972	258	0.948414	-0.673531	0.025641	409	0.936349	-0.165825	0.00699301	348	0.926753	-0.349992	0.011655	172	0.952291	-1.06988
BCAL0837		819	conserved hypothetical protein	0.0157593	375	0.0200573	300	0.948414	-0.247928	0.0186246	375	0.936349	0	0.00143266	147	0.926753	-0.943416	0.0100287	252	0.955369	-0.432352
BCAL0838		1224	putative beta-ketoacyl synthase	0.0259366	1222	0.0297791	753	0.948414	-0.632105	0.0345821	853	0.936349	-0.472174	0.00960615	1262	0.929504	0.0430045	0.0201729	638	0.952291	-0.841029
BCAL0839		894	putative polysaccharide deacetylase	0.00919842	855	0.0197109	227	0.503602	-1.54621	0.0144547	176	0.284568	-1.79083	0.00131406	1	0.0857347	-3.24115	0.00525624	103	0.351253	-2.23402
BCAL0840		2469	MMPL family membrane protein	0.0171429	1591	0.0219048	1040	0.948414	-0.568843	0.0133333	728	0.936349	-1.03017	0.00333333	942	0.926753	-0.698521	0.0133333	1202	0.955369	-0.377147
BCAL0841		645	putative membrane protein	0.0437158	1464	0.0491803	827	0.948414	-0.754599	0.0582878	778	0.936349	-0.832948	0.00728597	403	0.926753	-1.63661	0.0473588	1294	0.955369	-0.16601
BCAL0842		984	putative membrane protein	0.0310633	957	0.0477897	800	0.948414	-0.231978	0.0298686	551	0.936349	-0.699246	0.0167264	1908	0.981068	0.925784	0.0227001	585	0.952291	-0.625799
BCAL0843		1758	AMP-binding enzyme family protein	0.0173797	1787	0.0280749	1117	0.948414	-0.632765	0.0227273	968	0.936349	-0.821183	0.00601604	1538	0.926753	-0.204159	0.0147059	912	0.952291	-0.898885
BCAL0844		654	putative membrane protein	0.016158	581	0.0394973	530	0.948414	-0.112303	0.021544	256	0.936349	-0.935778	0.005386	968	0.965423	0.649185	0.00897666	171	0.952291	-1.32936
BCAL0845	acpP	264	acyl carrier protein	0.0533333	572	0.0577778	313	0.948414	-0.702319	0.04	300	0.936349	-0.748461	0.0133333	263	0.926753	-0.888492	0.0177778	108	0.952291	-1.69188
BCAL0846		717	putative acyl-carrier protein reductase	0.0212766	988	0.0245499	257	0.421657	-1.60768	0.01473	224	0.326561	-1.74761	0.00490998	291	0.926753	-1.47644	0.0163666	280	0.952291	-1.51761
BCAL0847		1305	putative dioxygenase	0.0189189	1598	0.0234234	773	0.948414	-0.959783	0.0288288	959	0.936349	-0.681134	0.0027027	209	0.415355	-2.45816	0.0207207	798	0.952291	-0.919049
BCAL0848		783	putative glycosyltransferase	0.0435435	1804	0.0510511	1049	0.948414	-0.728655	0.045045	1084	0.936349	-0.685364	0.0135135	1570	0.926753	-0.189185	0.0255255	609	0.952291	-1.42518
BCAL0849		762	metallo peptidase, subfamily M48B	0.0771605	2960	0.087963	1712	0.948414	-0.755949	0.0910494	2033	0.936349	-0.520648	0.029321	2201	0.926753	-0.411271	0.0555556	1412	0.952291	-1.01707
BCAL0850	glcA	1701	glycolate permease	0.0325035	2262	0.0449516	1739	0.948414	-0.361087	0.0428769	1900	0.936349	-0.240009	0.011065	2506	0.93283	0.141828	0.0297372	1739	0.955369	-0.361087
BCAL0851		1446	putative iron-sulphur cluster containing protein	0.0455285	3355	0.0504065	1990	0.948414	-0.725183	0.0471545	1734	0.936349	-0.913692	0.0146341	2533	0.926753	-0.391978	0.0357724	1465	0.952291	-1.14252
BCAL0852		726	conserved hypothetical protein	0.0291262	1020	0.0355987	691	0.948414	-0.501749	0.0291262	489	0.936349	-0.927159	0.00323625	312	0.926753	-1.44278	0.0210356	408	0.952291	-1.1406
BCAL0853		798	conserved hypothetical protein	0.0205882	627	0.0323529	393	0.948414	-0.560368	0.0308824	487	0.936349	-0.308595	0.00735294	750	0.938975	0.225507	0.0220588	374	0.952291	-0.617068
BCAL0854		717	GntR family regulatory protein	0.0310966	802	0.0376432	577	0.948414	-0.413972	0.0343699	776	0.936349	-0.0421966	0.0114566	1230	0.959509	0.560227	0.0212766	371	0.952291	-0.9374
BCAL0855		1623	putative exported protein	0.0347826	3400	0.0384058	1431	0.948023	-1.19288	0.0391304	1642	0.936349	-1.00661	0.0115942	2252	0.926753	-0.573467	0.0297101	1415	0.952291	-1.20804
BCAL0856		774	putative aldolase	0.0500759	2290	0.0698027	1300	0.948414	-0.771584	0.0637329	1372	0.936349	-0.699233	0.0182094	1554	0.926753	-0.531051	0.0485584	1299	0.952291	-0.772615
BCAL0857		1002	putative exported protein	0.0786385	5056	0.0938967	3183	0.948414	-0.651238	0.0903756	3470	0.936349	-0.530328	0.0258216	3501	0.926753	-0.517855	0.0751174	2946	0.952291	-0.759336
BCAL0858		435	putative exported protein	0.0458221	667	0.0566038	578	0.948414	-0.177941	0.0619946	591	0.936349	-0.150541	0.0188679	1123	0.966452	0.673126	0.0539084	875	0.987289	0.346176
BCAL0859		963	putative hydrolase	0.023199	1306	0.0525031	960	0.948414	-0.407532	0.040293	828	0.936349	-0.5994	0.017094	1936	0.958108	0.534141	0.020757	700	0.952291	-0.813525
BCAL0860		843	putative protease	0.069735	3633	0.0878661	1652	0.948414	-1.09133	0.083682	1707	0.936349	-1.04674	0.0153417	1141	0.926753	-1.58883	0.0585774	1149	0.952291	-1.57956
BCAL0861		1596	Major Facilitator Superfamily protein	0.089838	7874	0.111929	5525	0.948414	-0.503451	0.103829	5608	0.936349	-0.482318	0.0338733	6118	0.926753	-0.358853	0.0706922	3794	0.952291	-1.03405
BCAL0862		447	MarR family regulatory protein	0.0761155	2127	0.0682415	648	0.470539	-1.57399	0.0656168	572	0.347285	-1.72857	0.0104987	735	0.926753	-1.41525	0.0472441	732	0.952291	-1.42045
BCAL0863		582	cysteine peptidase, family C56	0.0585859	1984	0.0787879	1268	0.948414	-0.607287	0.0646465	1128	0.936349	-0.763045	0.0282828	765	0.926753	-1.26858	0.0505051	1326	0.952335	-0.547381
BCAL0864		1299	conserved hypothetical protein	0.056962	4646	0.0596745	2025	0.948414	-1.15925	0.0533454	1799	0.886685	-1.32147	0.00813743	1719	0.926753	-1.38357	0.0379747	1591	0.952291	-1.48884
BCAL0865		828	RpiR family regulatory protein	0.0411348	1390	0.0609929	1205	0.948414	-0.191263	0.0496454	1125	0.936349	-0.282531	0.00851064	950	0.926753	-0.504923	0.0326241	873	0.952291	-0.614801
BCAL0866	dan	1482	D-aminoacylase	0.0722222	7661	0.0880952	3757	0.948414	-1.00876	0.0888889	4334	0.936349	-0.807634	0.0277778	5368	0.926753	-0.505229	0.0547619	3639	0.952291	-1.05359
BCAL0867		387	YjgF family protein	0.0636364	1755	0.0878788	1212	0.948414	-0.499651	0.0969697	1177	0.936349	-0.538661	0.0242424	778	0.926753	-1.07913	0.0787879	1280	0.955369	-0.426751
BCAL0868		831	putative GTP cyclohydrolase I	0.0325318	1411	0.00848656	91	0.000122671	-2.98386	0	0	4.17811e-07	-3.91743	0	0	0.0115973	-3.91743	0	0	0.000128853	-3.91743
BCAL0869	ilvA	1524	threonine dehydratase biosynthetic	0.095679	8734	0.115741	4518	0.948414	-0.935799	0.100309	4215	0.936349	-1.03371	0.029321	4378	0.926753	-0.980212	0.0655864	3715	0.952291	-1.21138
BCAL0870		4026	putative oxidoreductase	0.101665	25982	0.130003	16044	0.948414	-0.692056	0.120362	15508	0.936349	-0.740769	0.030967	14555	0.926753	-0.831662	0.0715746	10611	0.952291	-1.28396
BCAL0871		444	conserved hypothetical protein	0.0978836	2640	0.153439	2110	0.948414	-0.31013	0.134921	2028	0.936349	-0.364678	0.0291005	2147	0.926753	-0.286176	0.0820106	1545	0.952291	-0.736088
BCAL0872		414	conserved hypothetical protein	0.104816	3233	0.147309	1782	0.948414	-0.824555	0.135977	2026	0.936349	-0.64868	0.0339943	2071	0.926753	-0.618462	0.0878187	1855	0.952291	-0.769653
BCAL0873	ubiE	732	ubiquinone/menaquinone biosynthesis methyltransferase	0	0	0	0	0.948414	0	0	0	0.936349	0	0	0	0.926753	0	0	0	0.955369	0
BCAL0874		1032	putative membrane protein	0.0649203	4893	0.0728929	2160	0.948414	-1.14358	0.0740319	2203	0.936349	-1.11639	0.0205011	2602	0.926753	-0.885879	0.0501139	1549	0.952291	-1.59832
BCAL0875		627	conserved hypothetical protein	0.0543071	2350	0.071161	1407	0.948414	-0.701102	0.0561798	914	0.936349	-1.27272	0.0168539	746	0.926753	-1.53405	0.0280899	736	0.952291	-1.55121
BCAL0876		1578	putative ubiquinone biosynthesis protein	0.000744602	15	0	0	0.948414	-0.201634	0	0	0.936349	-0.201634	0	0	0.926753	-0.201634	0	0	0.955369	-0.201634
BCAL0877		627	putative methyltransferase	0.0524345	2270	0.0917603	1763	0.948414	-0.347259	0.071161	1625	0.936349	-0.458291	0.0093633	616	0.926753	-1.72686	0.0374532	1004	0.952291	-1.10215
BCAL0878		354	conserved hypothetical protein	0.0198675	275	0.0397351	429	0.999367	0.496377	0.0430464	342	0.964676	0.237156	0.013245	459	0.960054	0.575958	0.00993377	170	0.952335	-0.473931
BCAL0879		648	putative membrane protein	0.106884	4131	0.119565	2855	0.948414	-0.517841	0.110507	2663	0.936349	-0.614763	0.0253623	2342	0.926753	-0.792935	0.0742754	1583	0.952291	-1.32996
BCAL0880	aspS	1803	aspartyl-tRNA synthetase	0.000652316	2	0.00130463	28	0.991982	0.327575	0.000652316	29	0.973763	0.338802	0.000652316	1	0.926753	-0.0142139	0.000652316	32	0.988822	0.371969
BCAL0881		495	putative dATP pyrophosphohydrolase	0.0900474	2953	0.0947867	1507	0.948414	-0.925858	0.113744	1618	0.936349	-0.829498	0.0236967	1656	0.926753	-0.797935	0.0663507	1241	0.952291	-1.18692
BCAL0882		1275	putative phospholipase D	0.0921659	6942	0.105069	3462	0.948414	-0.983298	0.0912442	3464	0.936349	-0.982488	0.0331797	4967	0.926753	-0.474853	0.0682028	2850	0.952291	-1.25527
BCAL0883		600	TetR family regulatory protein	0.1	3397	0.123529	2063	0.948414	-0.693084	0.0882353	1523	0.936349	-1.10745	0.00980392	510	0.371556	-2.51924	0.0627451	1247	0.952291	-1.37637
BCAL0884		1788	putative acyl-CoA dehydrogenase oxidoreductase protein	0.0854701	8634	0.101907	5685	0.948414	-0.594326	0.0966469	6070	0.936349	-0.501372	0.026956	5488	0.926753	-0.644311	0.0710059	4082	0.952291	-1.06245
BCAL0885		2436	putative 3-hydroxyacyl-CoA dehydrogenase oxidoreductase	0.0477799	5568	0.0608108	3535	0.948414	-0.640884	0.0579151	3837	0.936349	-0.525743	0.0139961	3977	0.926753	-0.475332	0.0361969	2942	0.952291	-0.89782
BCAL0886		1200	putative 3-ketoacyl-CoA thiolase	0.0588235	3046	0.0676471	2126	0.948414	-0.499065	0.0558824	1705	0.936349	-0.80152	0.0176471	1878	0.926753	-0.669476	0.0362745	1382	0.952291	-1.08597
BCAL0887		768	enoyl-CoA hydratase/isomerase family protein	0.0519878	2378	0.0550459	833	0.706934	-1.40923	0.0443425	588	0.234924	-1.8487	0.0183486	2691	0.934477	0.171606	0.0321101	802	0.952291	-1.45798
BCAL0888		837	FdhD/NarQ family protein	0.0673212	2502	0.0729313	1557	0.948414	-0.651047	0.0617111	1616	0.936349	-0.600571	0.0168303	1624	0.926753	-0.593861	0.0448808	1352	0.952291	-0.84158
BCAL0889		483	conserved hypothetical protein	0.0364964	873	0.0510949	508	0.948414	-0.678368	0.0437956	469	0.936349	-0.774011	0.00243309	1	0.0801451	-3.26808	0.026764	285	0.952291	-1.33758
BCAL0890		411	thioesterase superfamily protein	0.0657143	1717	0.0628571	628	0.844362	-1.31955	0.0857143	788	0.936349	-1.03293	0.02	1112	0.926753	-0.584169	0.0542857	792	0.952291	-1.02644
BCAL0891		1872	ABC transporter ATP-binding membrane protein	0.0829146	8154	0.113065	6033	0.948414	-0.4285	0.106784	5891	0.936349	-0.462297	0.0282663	7961	0.926753	-0.0341346	0.0672111	4845	0.952291	-0.739123
BCAL0892		723	putative nucleotidyl transferase	0.0308943	1132	0.0276423	311	0.454719	-1.58379	0.0113821	105	0.00782509	-2.58731	0.00162602	167	0.59175	-2.20609	0.00487805	53	0.0191701	-3.0094
BCAL0893		1050	phosphotransferase enzyme family protein	0.0649496	3836	0.0974244	2614	0.948414	-0.536309	0.087346	2741	0.936349	-0.470331	0.0212766	2475	0.926753	-0.612158	0.0492721	1769	0.952291	-1.07446
BCAL0894		2361	putative exported protein	0	0	0	0	0.948414	0	0	0	0.936349	0	0	0	0.926753	0	0	0	0.955369	0
BCAL0895		1329	putative peptidyl-prolyl cis-trans isomerase	0.0645447	3920	0.0636605	1568	0.886433	-1.26908	0.0530504	1628	0.936349	-1.21809	0.00795756	1245	0.926753	-1.57959	0.040672	1926	0.952291	-0.988561
BCAL0896	pdxA	990	4-hydroxythreonine-4-phosphate dehydrogenase	0	0	0	0	0.948414	0	0	0	0.936349	0	0	0	0.926753	0	0	0	0.955369	0
BCAL0897	ksgA	828	dimethyladenosine transferase	0.048227	2290	0.0609929	748	0.580318	-1.49487	0.0453901	535	0.18636	-1.91218	0	0	0.00104267	-4.57894	0.0113475	226	0.034662	-2.87407
BCAL0898		936	putative membrane protein	0.0514429	2609	0.06399	972	0.820852	-1.33746	0.0526976	1518	0.936349	-0.743549	0.0163112	1918	0.926753	-0.424834	0.0351317	1175	0.952291	-1.08726
BCAL0899	gloA	384	lactoylglutathione lyase	0.146789	2129	0.171254	1281	0.948414	-0.690683	0.165138	1707	0.936349	-0.3028	0.0825688	2606	0.942685	0.279765	0.122324	1311	0.952291	-0.659679
BCAL0900		888	conserved hypothetical protein	0.0714286	3893	0.101852	3124	0.948414	-0.308621	0.0992063	3853	0.936349	-0.0145251	0.0304233	3578	0.926753	-0.118552	0.0674603	2534	0.952291	-0.600218
BCAL0901		765	putative acyltransferase	0.0414747	1516	0.00768049	104	0.000121976	-2.98579	0.00460829	49	2.45476e-05	-3.43904	0	0	0.00836743	-4.01436	0	0	6.79751e-05	-4.01436
BCAL0902		564	putative hydrolase/phosphatase protein	0.0208333	416	0	0	0.0108498	-2.36737	0	0	0.0254737	-2.36737	0	0	0.473644	-2.36737	0	0	0.237301	-2.36737
BCAL0903	glyS	2100	putative glycyl-tRNA synthetase beta chain	0	0	0	0	0.948414	0	0	0	0.936349	0	0	0	0.926753	0	0	0	0.955369	0
BCAL0904	glyQ	1005	putative glycyl-tRNA synthetase alpha chain	0	0	0.00233918	29	0.993958	0.367371	0.00233918	95	0.999995	0.963474	0.00116959	187	0.996545	1.52105	0	0	0.955369	0
BCAL0905		1647	conserved hypothetical protein	0.0571021	4855	0.076374	3156	0.948414	-0.605784	0.0728051	2840	0.936349	-0.753069	0.00927909	1609	0.926753	-1.53573	0.0456817	2369	0.952291	-1.00496
BCAL0906		1701	putative apolipoprotein N-acyltransferase	0.06639	5556	0.0200553	525	2.67804e-05	-3.17785	0.0172891	495	0.000103645	-3.24882	0	0	4.53361e-06	-5.82171	0.00138313	2	2.47052e-11	-5.79314
BCAL0907		888	putative cation transporter efflux protein	0.0780423	3741	0.0833333	1710	0.948414	-1.08549	0.0621693	1043	0.326088	-1.74866	0.010582	1172	0.926753	-1.59438	0.0529101	1954	0.952291	-0.903046
BCAL0908		633	ChaC-like protein	0.0927644	3004	0.100186	1431	0.948414	-1.01965	0.102041	1783	0.936349	-0.721096	0.0185529	1416	0.926753	-1.03386	0.0575139	1094	0.952291	-1.37833
BCAL0909		777	conserved hypothetical protein	0.0166163	795	0.0181269	311	0.948414	-1.12275	0.0196375	264	0.92317	-1.29795	0.00302115	234	0.926753	-1.42204	0.0120846	216	0.952291	-1.50196
BCAL0910		1047	putative PhoH-family protein	0.0830527	5051	0.108866	2948	0.948414	-0.75699	0.0875421	3179	0.936349	-0.651597	0.016835	3204	0.926753	-0.640639	0.0549944	2306	0.952291	-1.09822
BCAL0911	miaB	1374	putative tRNA thiotransferase protein MiaB	0.0881095	7348	0.106929	4915	0.948414	-0.570603	0.0966638	5153	0.936349	-0.503711	0.0248075	3718	0.926753	-0.964036	0.0538922	2652	0.952291	-1.43637
BCAL0912		933	LysR family regulatory protein	0.0654912	2874	0.0994962	2820	0.948414	-0.0264363	0.0881612	2487	0.936349	-0.201125	0.0201511	3699	0.946916	0.353215	0.0566751	1714	0.952291	-0.71323
BCAL0913		1176	Major Facilitator Superfamily protein	0.0539461	2812	0.0669331	2143	0.948414	-0.376581	0.0719281	2541	0.936349	-0.140926	0.018981	2731	0.926753	-0.0406986	0.036963	1484	0.952291	-0.878438
BCAL0914		690	putative DNA binding protein	0.0630324	2070	0.0800681	1589	0.948414	-0.361526	0.076661	1529	0.936349	-0.413708	0.0170358	1627	0.926753	-0.329427	0.0408859	1109	0.952291	-0.843881
BCAL0915	ribB	639	putative 3,4-dihydroxy-2-butanone 4-phosphate synthase	0.0678899	2666	0.0825688	1989	0.948414	-0.404989	0.0917431	1879	0.936349	-0.48303	0.0275229	2038	0.926753	-0.371539	0.066055	1563	0.952291	-0.734013
BCAL0916		732	putative hydrolase protein	0.0658106	2307	0.0866774	2226	0.948414	-0.049385	0.0722311	2547	0.952905	0.137122	0.024077	1376	0.926753	-0.705543	0.0658106	1929	0.955369	-0.246467
BCAL0917		987	putative oxidoreductase	0.0571429	2937	0.052381	1308	0.948414	-1.109	0.0571429	1475	0.936349	-0.947295	0.0119048	1850	0.926753	-0.639173	0.0428571	1302	0.952291	-1.11516
BCAL0918		828	conserved hypothetical protein	0.0468085	2102	0.0737589	1154	0.948414	-0.812277	0.0524823	1190	0.936349	-0.771443	0.0184397	1523	0.926753	-0.440151	0.0368794	1398	0.952335	-0.555777
BCAL0919		1026	conserved hypothetical protein	0.0469645	2249	0.0618557	1532	0.948414	-0.525406	0.0607102	1512	0.936349	-0.543195	0.0137457	1833	0.926753	-0.281205	0.0400916	1351	0.952291	-0.694999
BCAL0920		1065	LacI family regulatory protein	0.0275938	1122	0.0452539	1238	0.972124	0.130834	0.0408389	933	0.936349	-0.242404	0.00551876	405	0.926753	-1.27489	0.0220751	714	0.952291	-0.586144
BCAL0921		1083	fatty acid desaturase	0.0651466	3098	0.0890337	3190	0.957073	0.0409176	0.0814332	2750	0.936349	-0.166208	0.0271444	3810	0.943178	0.289999	0.0542888	2003	0.952291	-0.604721
BCAL0922		309	2Fe-2S ferredoxin	0.0530303	756	0.0795455	731	0.948414	-0.0427623	0.0833333	797	0.944364	0.0674972	0.0189394	615	0.926753	-0.259668	0.0454545	624	0.955369	-0.241621
BCAL0923		1251	putative oxidoreductases	0.0291353	2003	0.0357143	1140	0.948414	-0.762109	0.0328947	815	0.936349	-1.20061	0.0075188	1155	0.926753	-0.744761	0.0272556	1040	0.952291	-0.883415
BCAL0924	glpF	717	putative glycerol uptake facilitator protein	0.0703764	2495	0.0932897	1792	0.948414	-0.455822	0.0851064	2475	0.936349	-0.0111621	0.0294599	1884	0.926753	-0.387323	0.0671031	1525	0.952291	-0.675295
BCAL0925	glpK	1512	putative glycerol kinase	0.0614308	5188	0.0863142	3635	0.948414	-0.501614	0.0855365	3823	0.936349	-0.430765	0.0287714	5706	0.93283	0.134822	0.0606532	3226	0.952291	-0.668934
BCAL0926	glpD	1524	putative glycerol-3-phosphate dehydrogenase	0.0570988	4713	0.0262346	737	0.00390898	-2.52364	0.025463	681	0.00650735	-2.62354	0.00154321	370	0.0625932	-3.3562	0.00925926	432	0.00844959	-3.17744
BCAL0927		369	putative exported protein	0.0634921	1308	0.0825397	591	0.948414	-1.02689	0.0730159	713	0.936349	-0.79232	0.0126984	462	0.926753	-1.32501	0.047619	702	0.952291	-0.811973
BCAL0928		198	conserved hypothetical protein	0.117647	847	0.141176	801	0.948414	-0.0718373	0.158824	1301	0.992956	0.565021	0.0529412	1219	0.953904	0.478008	0.123529	520	0.952291	-0.611096
BCAL0929	glpR	780	putative DeoR family glycerol-3-phosphate regulon repressor	0.0980392	4363	0.137255	3728	0.948414	-0.221423	0.13273	3690	0.936349	-0.235816	0.0346908	3004	0.926753	-0.523885	0.0950226	3057	0.952335	-0.49946
BCAL0930		1641	putative gamma-glutamyltransferase precursor	0.0587814	4316	0.0781362	3161	0.948414	-0.437426	0.0716846	3575	0.936349	-0.264996	0.0164875	2867	0.926753	-0.573735	0.0458781	2385	0.952291	-0.829494
BCAL0931		828	conserved hypothetical protein	0.100709	6004	0.129078	3686	0.948414	-0.689081	0.13617	3626	0.936349	-0.712127	0.0425532	3658	0.926753	-0.69979	0.0865248	2500	0.952291	-1.23124
BCAL0932		507	conserved hypothetical protein	0.0648148	1387	0.0740741	954	0.948414	-0.49653	0.0694444	881	0.936349	-0.60008	0.0138889	454	0.926753	-1.42445	0.0439815	717	0.952291	-0.863997
BCAL0933	rhlE1	1434	putative ATP-dependent RNA helicase 1	0.0672131	5386	0.0893443	3668	0.948414	-0.541956	0.0877049	4152	0.936349	-0.367613	0.0262295	4521	0.926753	-0.24755	0.0614754	3834	0.952335	-0.479758
BCAL0934		1299	putative periplasmic cytochrome c containing protein	0.0940325	5696	0.0614828	1277	0.0559416	-2.07353	0.0488246	995	0.021432	-2.40413	0.00723327	1466	0.862653	-1.88797	0.0216998	761	0.0593166	-2.75097
BCAL0935		765	putative periplasmic cytochrome c protein	0.0614439	2702	0.0506912	481	0.0196582	-2.26985	0.0337942	451	0.0283046	-2.34633	0.00460829	558	0.6868	-2.0903	0.0199693	341	0.0820911	-2.66761
BCAL0936		978	putative transmembrane transporter protein	0.0552221	2672	0.057623	1425	0.948414	-0.862118	0.057623	1856	0.936349	-0.503021	0.00840336	700	0.926753	-1.79286	0.032413	1073	0.952291	-1.24072
BCAL0937		1149	putative galactonate dehydratase protein	0.0869121	5980	0.123722	3544	0.948414	-0.738548	0.112474	3919	0.936349	-0.597235	0.0224949	3433	0.926753	-0.783178	0.0664622	2775	0.952291	-1.08051
BCAL0938		696	pseudogene	0.0640809	1725	0.0758853	1343	0.948414	-0.338825	0.0573356	837	0.936349	-0.961776	0.0269815	1832	0.931755	0.0821986	0.0472175	919	0.952291	-0.840742
BCAL0938a		246	conserved hypothetical protein	0.0238095	202	0.0190476	84	0.948414	-0.714843	0.047619	88	0.936349	-0.683816	0	0	0.926753	-1.59455	0.0142857	40	0.952291	-1.10912
BCAL0939		348	conserved hypothetical protein	0.0808081	1928	0.114478	1370	0.948414	-0.464241	0.0976431	1049	0.936349	-0.819679	0.03367	1226	0.926753	-0.612977	0.0740741	818	0.952291	-1.14349
BCAL0940		3108	putative transglycosylase	0.0594022	9532	0.0843738	7390	0.948414	-0.36287	0.0741582	7222	0.936349	-0.395598	0.0264851	7940	0.926753	-0.26064	0.0597806	6504	0.952335	-0.544495
BCAL0941		888	LysR family regulatory protein	0.0820106	5285	0.12037	3712	0.948414	-0.498398	0.10582	3565	0.936349	-0.555133	0.0185185	1659	0.926753	-1.61419	0.0542328	2350	0.952291	-1.13616
BCAL0942		285	conserved hypothetical protein	0.0864198	1855	0.135802	1506	0.948414	-0.283697	0.144033	1589	0.936349	-0.210999	0.0246914	578	0.926753	-1.52781	0.0740741	766	0.952291	-1.17473
BCAL0943		351	conserved hypothetical protein	0.0535117	904	0.0702341	998	0.971885	0.129119	0.0735786	1046	0.960389	0.190848	0.0100334	200	0.926753	-1.74272	0.0635452	771	0.955369	-0.205015
BCAL0944		684	DJ-1/PfpI family protein	0.0429553	1772	0.04811	974	0.948414	-0.801586	0.04811	1193	0.936349	-0.533858	0.0103093	1153	0.926753	-0.579194	0.0274914	516	0.952291	-1.60358
BCAL0945		1017	AraC family regulatory protein	0.0473441	2807	0.073903	2019	0.948414	-0.456147	0.0692841	1910	0.936349	-0.532336	0.0103926	2093	0.926753	-0.406625	0.0438799	1360	0.952291	-0.993563
BCAL0946		975	LysR family regulatory protein	0.0746988	4187	0.104819	2749	0.948414	-0.589513	0.101205	3544	0.936349	-0.234445	0.0301205	2870	0.926753	-0.529505	0.0614458	2456	0.952291	-0.746081
BCAL0947a		264	putative membrane protein	0.0888889	1244	0.115556	687	0.948414	-0.772098	0.124444	1581	0.972422	0.322787	0.0266667	482	0.926753	-1.20744	0.0311111	355	0.952291	-1.56259
BCAL0948		1098	putative plasmid-related recombination enzyme	0.0513369	2947	0.086631	4115	0.99779	0.468143	0.086631	5369	0.999752	0.843888	0.00534759	10	0.000449029	-4.79181	0.0192513	640	0.585449	-2.04179
BCAL0949		1371	putative phage-related integrase	0.203259	26355	0.259863	23190	0.948414	-0.18383	0.26072	31285	0.964891	0.246535	0.0506003	9973	0.926753	-1.39305	0.162093	14003	0.952291	-0.907538
BCAL0950		1659	Major Facilitator Superfamily protein	0.0849858	9509	0.118272	6125	0.948414	-0.626312	0.121813	6678	0.936349	-0.503527	0.0205382	4896	0.926753	-0.943613	0.0786119	4591	0.952291	-1.03449
BCAL0951		1548	two-component regulatory system, sensor kinase protein	0.0425209	4024	0.070615	2541	0.948414	-0.64296	0.0690964	3165	0.936349	-0.336961	0.0144267	2611	0.926753	-0.605219	0.0432802	2103	0.952291	-0.904575
BCAL0952		729	two-component regulatory system, response regulator protein	0.0756844	3257	0.112721	1826	0.948414	-0.801565	0.0837359	1804	0.936349	-0.818139	0.0241546	2360	0.926753	-0.448514	0.0595813	1588	0.952291	-0.991858
BCAL0953		1044	putative recombinase A	0.0945946	5401	0.0596847	955	0.00988542	-2.38245	0.0416667	796	0.00665951	-2.61812	0.0045045	228	0.00705951	-4.06793	0.00788288	152	3.22337e-06	-4.4482
BCAL0954		864	RecX family regulatory protein	0.0421769	1755	0.0612245	1271	0.948414	-0.436191	0.0598639	1545	0.936349	-0.173332	0.0217687	1927	0.93283	0.127927	0.0326531	1078	0.952291	-0.65508
BCAL0955		591	conserved hypothetical protein	0.115308	4431	0.141153	2604	0.948414	-0.744734	0.131213	3085	0.936349	-0.508536	0.0318091	1986	0.926753	-1.11909	0.0914513	2290	0.952291	-0.922819
BCAL0956	sucC	1167	succinyl-CoA synthetase beta chain	0.101712	6920	0.147029	4771	0.948414	-0.527253	0.111782	3593	0.936349	-0.926678	0.0181269	2304	0.926753	-1.54603	0.0372608	1179	0.17646	-2.45645
BCAL0957	sucD	882	succinyl-CoA ligase alpha-chain	0.101333	4938	0.145333	3308	0.948414	-0.563926	0.117333	2469	0.936349	-0.971644	0.02	1562	0.926753	-1.59993	0.0306667	629	0.0504854	-2.78886
BCAL0958		705	putative membrane protein	0.0966667	4598	0.123333	2571	0.948414	-0.814667	0.128333	3101	0.936349	-0.553524	0.03	2385	0.926753	-0.918801	0.065	1738	0.952291	-1.35391
BCAL0959	pilA	597	putative type IV pilin protein	0.0451866	1602	0.0628684	1067	0.948414	-0.544426	0.0550098	841	0.936349	-0.854964	0.00392927	387	0.926753	-1.80524	0.0412574	668	0.952291	-1.14805
BCAL0960		1809	O-antigen polymerase family protein	0.0935673	9523	0.0669266	2139	0.0491898	-2.10363	0.0480832	1826	0.0319114	-2.32088	0.00129955	57	2.74487e-06	-5.93765	0.0103964	369	6.38316e-06	-4.35883
BCAL0961		351	putative lipoprotein	0.0535117	1091	0.083612	740	0.948414	-0.503712	0.090301	757	0.936349	-0.474806	0.0234114	1070	0.926753	-0.0256649	0.0501672	805	0.955369	-0.396184
BCAL0962	moaC	489	molybdenum cofactor biosynthesis protein c	0.110312	3004	0.110312	1568	0.948414	-0.896009	0.103118	1548	0.936349	-0.913412	0.0191847	1515	0.926753	-0.942594	0.0767386	1293	0.952291	-1.15593
BCAL0963		1737	metallo peptidase, subfamily M48B	0.0453315	4434	0.067659	2786	0.948414	-0.651713	0.0548038	2415	0.936349	-0.850226	0.0121786	1868	0.926753	-1.20405	0.0345061	1790	0.952291	-1.2624
BCAL0964		588	conserved hypothetical protein	0.0459082	1692	0.0718563	1260	0.948414	-0.397964	0.0618762	1094	0.936349	-0.585768	0.00798403	993	0.926753	-0.713277	0.0279441	582	0.952291	-1.39373
BCAL0965		1038	putative hydrolase	0.0859729	4431	0.0984163	2639	0.948414	-0.72618	0.0904977	2689	0.936349	-0.700082	0.0135747	1621	0.926753	-1.39658	0.0622172	2112	0.952291	-1.03448
BCAL0966		447	conserved hypothetical protein	0.104987	2682	0.133858	1798	0.948414	-0.551642	0.102362	1382	0.936349	-0.908577	0.0262467	1646	0.926753	-0.672069	0.0944882	1172	0.952291	-1.12902
BCAL0967	waaF	1038	putative ADP-heptose--LPS heptosyltransferase II	0.0667421	3627	0.135747	3665	0.951867	0.014635	0.00678733	19	7.65545e-12	-4.96898	0.00226244	151	0.0125554	-3.89226	0.0113122	139	9.68844e-05	-3.96293
BCAL0968		195	conserved hypothetical protein	0.0419162	153	0.0778443	298	0.999998	0.653631	0.0958084	395	0.999995	0.968291	0.011976	502	0.992334	1.25063	0.0538922	282	0.996031	0.594435
BCAL0969		906	AraC family regulatory protein	0	0	0	0	0.948414	0	0	0	0.936349	0	0	0	0.926753	0	0	0	0.955369	0
BCAL0970		486	CreA protein 2	0	0	0	0	0.948414	0	0	0	0.936349	0	0	0	0.926753	0	0	0	0.955369	0
BCAL0971		324	4Fe-4S ferredoxin	0	0	0	0	0.948414	0	0	0	0.936349	0	0	0	0.926753	0	0	0	0.955369	0
BCAL0972	pncB	1200	nicotinate phosphoribosyltransferase	0	0	0	0	0.948414	0	0	0	0.936349	0	0	0	0.926753	0	0	0	0.955369	0
BCAL0973		663	conserved hypothetical protein	0	0	0	0	0.948414	0	0	0	0.936349	0	0	0	0.926753	0	0	0	0.955369	0
BCAL0974		1431	putative membrane protein	0	0	0	0	0.948414	0	0	0	0.936349	0	0	0	0.926753	0	0	0	0.955369	0
BCAL0975		990	putative 2-ketogluconate reductase	0	0	0	0	0.948414	0	0	0	0.936349	0	0	0	0.926753	0	0	0	0.955369	0
BCAL0976		1470	RmuC family protein	0	0	0	0	0.948414	0	0	0	0.936349	0	0	0	0.926753	0	0	0	0.955369	0
BCAL0977		486	acetyltransferase (GNAT) family protein	0	0	0	0	0.948414	0	0	0	0.936349	0	0	0	0.926753	0	0	0	0.955369	0
BCAL0978		276	putative membrane protein	0	0	0	0	0.948414	0	0	0	0.936349	0	0	0	0.926753	0	0	0	0.955369	0
BCAL0979	moeA2	1266	molybdopterin biosynthesis protein MoeA 2	0	0	0	0	0.948414	0	0	0	0.936349	0	0	0	0.926753	0	0	0	0.955369	0
BCAL0980	mobA2	618	molybdopterin-guanine dinucleotide biosynthesis protein A 2	0	0	0	0	0.948414	0	0	0	0.936349	0	0	0	0.926753	0	0	0	0.955369	0
BCAL0981	moaA2	1113	molybdenum cofactor biosynthesis protein A 2	0	0	0	0	0.948414	0	0	0	0.936349	0	0	0	0.926753	0	0	0	0.955369	0
BCAL0982	rne2	3165	putative ribonuclease E	0	0	0	0	0.948414	0	0	0	0.936349	0	0	0	0.926753	0	0	0	0.955369	0
BCAL0983	rluC2	1005	ribosomal large subunit pseudouridine synthase C 2	0	0	0	0	0.948414	0	0	0	0.936349	0	0	0	0.926753	0	0	0	0.955369	0
BCAL0984		660	haloacid dehalogenase-like hydrolase	0	0	0	0	0.948414	0	0	0	0.936349	0	0	0	0.926753	0	0	0	0.955369	0
BCAL0985		402	Rieske iron-sulphur protein	0	0	0	0	0.948414	0	0	0	0.936349	0	0	0	0.926753	0	0	0	0.955369	0
BCAL0986		993	serine peptidase, family S49	0	0	0	0	0.948414	0	0	0	0.936349	0	0	0	0.926753	0	0	0	0.955369	0
BCAL0987		723	putative tetrapyrrole methylase	0	0	0	0	0.948414	0	0	0	0.936349	0	0	0	0.926753	0	0	0	0.955369	0
BCAL0988		633	Maf-like protein	0	0	0	0	0.948414	0	0	0	0.936349	0	0	0	0.926753	0	0	0	0.955369	0
BCAL0989		636	conserved hypothetical protein	0	0	0	0	0.948414	0	0	0	0.936349	0	0	0	0.926753	0	0	0	0.955369	0
BCAL0990	rpmF2	180	50S ribosomal protein L32 2	0	0	0	0	0.948414	0	0	0	0.936349	0	0	0	0.926753	0	0	0	0.955369	0
BCAL0991	plsX2	1107	fatty acid/phospholipid synthesis protein PlsX 2	0	0	0	0	0.948414	0	0	0	0.936349	0	0	0	0.926753	0	0	0	0.955369	0
BCAL0992	fabH2	990	3-oxoacyl-[acyl-carrier-protein] synthase III 2	0	0	0	0	0.948414	0	0	0	0.936349	0	0	0	0.926753	0	0	0	0.955369	0
BCAL0993	fabD2	933	malonyl CoA-acyl carrier protein transacylase 2	0	0	0	0	0.948414	0	0	0	0.936349	0	0	0	0.926753	0	0	0	0.955369	0
BCAL0994	fabG2	750	3-oxoacyl-[acyl-carrier protein] reductase 2	0	0	0	0	0.948414	0	0	0	0.936349	0	0	0	0.926753	0	0	0	0.955369	0
BCAL0995	acpP2	240	acyl carrier protein (ACP) 2	0	0	0	0	0.948414	0	0	0	0.936349	0	0	0	0.926753	0	0	0	0.955369	0
BCAL0996	fabF2	1233	3-oxoacyl-[acyl-carrier-protein] synthase II 2	0	0	0	0	0.948414	0	0	0	0.936349	0	0	0	0.926753	0	0	0	0.955369	0
BCAL0997		465	putative membrane protein	0	0	0	0	0.948414	0	0	0	0.936349	0	0	0	0.926753	0	0	0	0.955369	0
BCAL0998	rpoE2	600	RNA polymerase sigma-E factor (sigma-24) 2	0	0	0	0	0.948414	0	0	0	0.936349	0	0	0	0.926753	0	0	0	0.955369	0
BCAL0999	rseA2	630	sigma-E factor negative regulatory protein 2	0	0	0	0	0.948414	0	0	0	0.936349	0	0	0	0.926753	0	0	0	0.955369	0
BCAL1000	mucB2	1053	sigma-E factor regulatory protein RseB precursor 2	0	0	0	0	0.948414	0	0	0	0.936349	0	0	0	0.926753	0	0	0	0.955369	0
BCAL1001	mucD2	1485	serine protease MucD 2	0	0	0	0	0.948414	0	0	0	0.936349	0	0	0	0.926753	0	0	0	0.955369	0
BCAL1002		237	conserved hypothetical protein	0	0	0	0	0.948414	0	0	0	0.936349	0	0	0	0.926753	0	0	0	0.955369	0
BCAL1003	lepA2	1794	GTP-binding protein LepA 2	0	0	0	0	0.948414	0	0	0	0.936349	0	0	0	0.926753	0	0	0	0.955369	0
BCAL1004	lepB2	894	signal peptidase I 2 (leader peptidase Lep 2)	0	0	0	0	0.948414	0	0	0	0.936349	0	0	0	0.926753	0	0	0	0.955369	0
BCAL1005	rnc2	1230	ribonuclease III 2	0	0	0	0	0.948414	0	0	0	0.936349	0	0	0	0.926753	0	0	0	0.955369	0
BCAL1006	era2	900	GTP-binding protein Era 2	0	0	0	0	0.948414	0	0	0	0.936349	0	0	0	0.926753	0	0	0	0.955369	0
BCAL1007	recO2	837	DNA repair protein RecO 2	0	0	0	0	0.948414	0	0	0	0.936349	0	0	0	0.926753	0	0	0	0.955369	0
BCAL1008	pdxJ2	777	pyridoxal phosphate biosynthetic protein PdxJ 2	0	0	0	0	0.948414	0	0	0	0.936349	0	0	0	0.926753	0	0	0	0.955369	0
BCAL1009	acpS2	435	holo-[acyl-carrier-protein] synthase 2	0	0	0	0	0.948414	0	0	0	0.936349	0	0	0	0.926753	0	0	0	0.955369	0
BCAL1010	nagZ2	1029	beta-hexosaminidase 2	0	0	0	0	0.948414	0	0	0	0.936349	0	0	0	0.926753	0	0	0	0.955369	0
BCAL1011		1386	sigma-54 interacting response regulator protein	0	0	0	0	0.948414	0	0	0	0.936349	0	0	0	0.926753	0	0	0	0.955369	0
BCAL1012	efp2	558	elongation factor P (EF-P) 2	0	0	0	0	0.948414	0	0	0	0.936349	0	0	0	0.926753	0	0	0	0.955369	0
BCAL1013		1194	conserved hypothetical protein	0	0	0	0	0.948414	0	0	0	0.936349	0	0	0	0.926753	0	0	0	0.955369	0
BCAL1014	uvrC2	3217	pseudogene	0	0	0	0	0.948414	0	0	0	0.936349	0	0	0	0.926753	0	0	0	0.955369	0
BCAL1017		966	transposase	0	0	0	0	0.948414	0	0	0	0.936349	0	0	0	0.926753	0	0	0	0.955369	0
BCAL1019	pgsA2	588	putative CDP-diacylglycerol--glycerol-3-phosphate 3-phosphatidyltransferase 2	0	0	0	0	0.948414	0	0	0	0.936349	0	0	0	0.926753	0	0	0	0.955369	0
BCAL1020		1479	putative diguanylate cyclase	0	0	0	0	0.948414	0	0	0	0.936349	0	0	0	0.926753	0	0	0	0.955369	0
BCAL1021		933	putative hydrolase	0	0	0	0	0.948414	0	0	0	0.936349	0	0	0	0.926753	0	0	0	0.955369	0
BCAL1022		549	acetyltransferase (GNAT) family protein	0	0	0	0	0.948414	0	0	0	0.936349	0	0	0	0.926753	0	0	0	0.955369	0
BCAL1023		621	putative DNA-binding protein	0	0	0	0	0.948414	0	0	0	0.936349	0	0	0	0.926753	0	0	0	0.955369	0
BCAL1024		237	conserved hypothetical protein	0	0	0	0	0.948414	0	0	0	0.936349	0	0	0	0.926753	0	0	0	0.955369	0
BCAL1025		807	putative methionine aminopeptidase	0	0	0	0	0.948414	0	0	0	0.936349	0	0	0	0.926753	0	0	0	0.955369	0
BCAL1026		504	conserved hypothetical protein	0	0	0	0	0.948414	0	0	0	0.936349	0	0	0	0.926753	0	0	0	0.955369	0
BCAL1028		967	pseudogene	0	0	0	0	0.948414	0	0	0	0.936349	0	0	0	0.926753	0	0	0	0.955369	0
BCAL1029		918	LysR family regulatory protein	0.056266	2286	0.0895141	2048	0.948414	-0.1516	0.0690537	1850	0.936349	-0.29112	0.0306905	2885	0.944911	0.323137	0.0601023	1572	0.952335	-0.513019
BCAL1030		867	Pirin-like protein	0.098916	5743	0.107046	3037	0.948414	-0.897324	0.116531	3143	0.936349	-0.84938	0.0230352	2048	0.926753	-1.44372	0.0867209	2565	0.952291	-1.13257
BCAL1031		492	aetyltransferase (GNAT) family protein	0.0930788	1923	0.100239	1201	0.948414	-0.636875	0.0906921	1373	0.936349	-0.457739	0.0334129	1836	0.926753	-0.0634174	0.0763723	1465	0.955369	-0.370334
BCAL1032		870	putative membrane protein	0.101351	5893	0.132432	4624	0.948414	-0.343269	0.127027	5231	0.936349	-0.168872	0.0378378	4593	0.926753	-0.352768	0.0837838	2945	0.952291	-0.976836
BCAL1033		447	putative exported protein	0.110236	3205	0.120735	1428	0.948414	-1.11301	0.110236	1163	0.789828	-1.3878	0.0262467	1860	0.926753	-0.753797	0.0866142	1412	0.952291	-1.12819
BCAL1034		636	SCO1/SenC family protein	0.099631	3801	0.121771	2149	0.948414	-0.79456	0.095941	1894	0.936349	-0.968179	0.0202952	1383	0.926753	-1.39533	0.0793358	1854	0.952291	-0.997414
BCAL1035	otsB	753	putative trehalose-phosphatase	0.0374415	1311	0.0187207	224	0.0446655	-2.12265	0.0124805	124	0.00543807	-2.65515	0	0	0.0155681	-3.81865	0.00156006	24	0.00148455	-3.50831
BCAL1036	otsA	1386	alpha,alpha-trehalose-phosphate synthase	0.111111	10383	0.124682	6586	0.948414	-0.648836	0.129771	7121	0.936349	-0.537781	0.0237489	3621	0.926753	-1.49429	0.0754877	4427	0.952291	-1.21142
BCAL1037		525	putative transposase	0	0	0	0	0.948414	0	0	0	0.936349	0	0	0	0.926753	0	0	0	0.955369	0
BCAL1038		837	putative transposase	0	0	0	0	0.948414	0	0	0	0.936349	0	0	0	0.926753	0	0	0	0.955369	0
BCAL1039		1827	ABC transporter ATP-binding membrane protein	0.0804376	7308	0.0855856	3078	0.930813	-1.22096	0.0611326	2482	0.615603	-1.5206	0.0045045	280	0.0031879	-4.28501	0.016731	833	0.0209789	-2.98914
BCAL1040		1065	glycosyl transferases group 1 protein	0.0871965	5388	0.122517	3200	0.948414	-0.733814	0.0949227	2013	0.809437	-1.37699	0.00441501	4	7.12248e-06	-5.72163	0.0165563	522	0.0100294	-3.14129
BCAL1041		804	putative membrane protein	0.0526316	1748	0.0409357	661	0.880422	-1.28	0.0453216	801	0.936349	-1.03637	0.00438596	697	0.926753	-1.21331	0.0277778	529	0.952291	-1.55483
BCAL1042		465	putative membrane protein	0.0883838	2265	0.128788	1145	0.948414	-0.925694	0.103535	1117	0.936349	-0.958511	0.030303	1923	0.926753	-0.225344	0.0757576	1057	0.952291	-1.03145
BCAL1043	gudD	1353	glucarate dehydratase	0.0886186	6066	0.110339	3787	0.948414	-0.665678	0.110339	4503	0.936349	-0.42176	0.0330148	4604	0.926753	-0.390447	0.0773241	3624	0.952291	-0.727482
BCAL1044		750	GntR family regulatory protein	0.0485893	2267	0.0532915	913	0.930813	-1.22443	0.0203762	491	0.132818	-2.00183	0.00783699	491	0.764391	-2.00183	0.0266458	583	0.945778	-1.7931
BCAL1045		1149	periplasmic ligand binding lipoprotein	0.0848671	4721	0.0981595	2783	0.948414	-0.741762	0.0940695	2724	0.936349	-0.771592	0.0255624	2769	0.926753	-0.748784	0.0582822	2560	0.952291	-0.857906
BCAL1046	plcN	2145	putative non-hemolytic phospholipase C	0.0866228	10874	0.110197	5727	0.948414	-0.913264	0.103618	6366	0.936349	-0.763144	0.0219298	5492	0.926753	-0.972653	0.0712719	5517	0.952291	-0.966218
BCAL1047	pdxY	861	pyridoxamine kinase	0.0901639	4172	0.105191	3012	0.948414	-0.45707	0.10929	3220	0.936349	-0.363728	0.0327869	2185	0.926753	-0.902717	0.0751366	2283	0.952291	-0.842133
BCAL1048		1188	putative hydrolase	0.0761622	5019	0.101879	2400	0.948414	-1.03393	0.0840752	2519	0.936349	-0.966846	0.0227498	3632	0.926753	-0.455913	0.0514342	1894	0.952291	-1.3602
BCAL1049		999	luciferase-like monooxygenase	0.0752056	3666	0.104583	3107	0.948414	-0.231809	0.0904818	2937	0.936349	-0.310386	0.0235018	4327	0.939152	0.233296	0.052879	1691	0.952291	-1.07227
BCAL1050		1182	putative glycosyltransferase	0.0507463	3418	0.0676617	2158	0.948414	-0.63971	0.0716418	2282	0.936349	-0.562582	0.0159204	2177	0.926753	-0.627621	0.040796	1388	0.952291	-1.24138
BCAL1051		1422	radical SAM superfamily protein	0.110835	8406	0.109181	3932	0.948414	-1.07699	0.11828	4905	0.936349	-0.765111	0.0330852	5694	0.926753	-0.553921	0.0942928	4755	0.952291	-0.80901
BCAL1052		885	conserved hypothetical protein	0.0398406	1628	0.0544489	1137	0.948414	-0.482258	0.0571049	1432	0.936349	-0.173687	0.0132802	1198	0.926753	-0.412813	0.0212483	598	0.952291	-1.3078
BCAL1053		1050	putative membrane protein	0.0582307	3121	0.075028	1856	0.948414	-0.719602	0.0727884	1905	0.936349	-0.683906	0.019037	2566	0.926753	-0.272832	0.0403135	1286	0.952291	-1.21658
BCAL1054		522	putative lipoprotein	0.0968468	2462	0.132883	2695	0.971784	0.125578	0.126126	2370	0.936349	-0.0527594	0.0202703	1270	0.926753	-0.903095	0.0945946	1967	0.955369	-0.309732
BCAL1055	hisQ	690	histidine transport system permease protein	0.0936968	4418	0.115843	2843	0.948414	-0.618397	0.11414	2311	0.936349	-0.906053	0.0408859	2118	0.926753	-1.02642	0.0902896	2309	0.952291	-0.90725
BCAL1056	hisM	714	histidine transport system permease protein	0.0707237	3053	0.110197	2058	0.948414	-0.54703	0.0756579	1731	0.936349	-0.784093	0.0115132	1006	0.926753	-1.51137	0.0674342	1762	0.952291	-0.759872
BCAL1057	hisP	801	histidine ABC transporter ATP-binding protein	0.0704846	2844	0.0734214	1584	0.948414	-0.805886	0.0660793	1440	0.936349	-0.934847	0.0176211	1695	0.926753	-0.713794	0.051395	1288	0.952291	-1.08477
BCAL1058		1032	AraC family regulatory protein	0.0808656	4943	0.113895	3516	0.948414	-0.479888	0.113895	3232	0.936349	-0.597894	0.0170843	1409	0.926753	-1.74069	0.0876993	2886	0.952291	-0.756068
BCAL1059	argM	1194	succinylornithine transaminase	0.0531496	3540	0.0531496	1455	0.929559	-1.22702	0.0275591	648	0.0386937	-2.28283	0.0137795	2079	0.926753	-0.740272	0.0354331	1631	0.952291	-1.07233
BCAL1060		1068	putative arginine N-succinyltransferase, alpha chain	0.0121012	450	0.00440044	45	0.11931	-1.92338	0.00330033	63	0.32002	-1.75456	0	0	0.414809	-2.45943	0	0	0.174809	-2.45943
BCAL1061		1032	putative arginine N-succinyltransferase, beta chain	0.0364465	2095	0.0330296	598	0.365354	-1.65292	0.0136674	262	0.00737843	-2.60016	0.0022779	2	0.00185866	-4.42758	0.0022779	40	9.22255e-05	-3.97072
BCAL1062	astD	1464	succinylglutamic semialdehyde dehydrogenase	0.0457831	2944	0.0337349	861	0.352104	-1.66336	0.00160643	24	4.01203e-10	-4.61756	0	0	0.000251063	-4.9279	0.0104418	424	0.132818	-2.53833
BCAL1063	astB	1341	succinylarginine dihydrolase	0.022807	1100	0.00701754	117	0.00565447	-2.46727	0	0	7.44852e-06	-3.58496	0	0	0.0330489	-3.58496	0	0	0.000971851	-3.58496
BCAL1064	astE	1044	putative succinylglutamate desuccinylase	0.0247748	1251	0.0416667	689	0.948414	-0.77593	0.0461712	1036	0.936349	-0.250065	0.0123874	1316	0.931435	0.0677936	0.0225225	487	0.952291	-1.2026
BCAL1065		795	periplasmic solute-binding protein	0.0930576	3954	0.131462	3710	0.948414	-0.0895551	0.115214	2176	0.936349	-0.832846	0.0487445	4029	0.927774	0.0264463	0.0856721	1994	0.952291	-0.953085
BCAL1066		837	putative integrase	0	0	0	0	0.948414	0	0	0	0.936349	0	0	0	0.926753	0	0	0	0.955369	0
BCAL1067		528	putative transposase	0	0	0	0	0.948414	0	0	0	0.936349	0	0	0	0.926753	0	0	0	0.955369	0
BCAL1068		1512	conserved hypothetical protein	0.0559876	4833	0.0723173	2272	0.948414	-1.05636	0.062986	2731	0.936349	-0.801154	0.0163297	3500	0.926753	-0.454468	0.0474339	2447	0.952291	-0.953666
BCAL1069		1743	putative cyclic-di-GMP signaling protein	0.0904184	8063	0.105938	5473	0.948414	-0.550645	0.0917679	5482	0.936349	-0.548317	0.0236167	4738	0.926753	-0.754689	0.0728745	5824	0.952335	-0.462528
BCAL1070		549	putative redoxin protein	0.0854701	2909	0.102564	1147	0.886433	-1.27082	0.0982906	1505	0.936349	-0.906711	0.0299145	1921	0.926753	-0.574215	0.0790598	1436	0.952291	-0.970106
BCAL1071		630	NAD dependent epimerase/dehydratase family protein	0.0970149	4801	0.130597	3018	0.948414	-0.652455	0.119403	3350	0.936349	-0.50648	0.0261194	1825	0.926753	-1.34822	0.0690299	1792	0.952291	-1.37316
BCAL1072		1476	conserved hypothetical protein	0.0461783	4329	0.0597134	2688	0.948414	-0.66775	0.0621019	2318	0.936349	-0.873167	0.0111465	1410	0.926753	-1.55243	0.0485669	2347	0.952291	-0.855967
BCAL1073		384	glyoxalase/bleomycin resistance protein/dioxygenase superfamily protein	0.0611621	1066	0.088685	652	0.948414	-0.632763	0.0550459	593	0.936349	-0.750641	0.00917431	194	0.779455	-1.98768	0.030581	363	0.952291	-1.33248
BCAL1074	iorA	441	isoquinoline 1-oxidoreductase alpha subunit	0.0426667	740	0.064	662	0.948414	-0.140598	0.064	867	0.961095	0.203127	0.0186667	599	0.926753	-0.265097	0.048	462	0.952291	-0.579819
BCAL1075	iorB	2205	putative isoquinoline 1-oxidoreductase beta subunit	0.0325333	3160	0.0421333	2022	0.948414	-0.619447	0.0410667	2390	0.936349	-0.388726	0.0048	1356	0.926753	-1.16286	0.0234667	1566	0.952291	-0.968484
BCAL1076		1089	putative exported protein	0.0485437	2787	0.0593312	1459	0.948414	-0.88895	0.0636462	2084	0.936349	-0.402598	0.012945	2327	0.926753	-0.250397	0.0366775	1286	0.952291	-1.05864
BCAL1077		963	AraC family regulatory protein	0.035409	1688	0.0537241	1667	0.948414	-0.0170447	0.042735	1263	0.936349	-0.391561	0.00854701	1177	0.926753	-0.485588	0.031746	1003	0.952291	-0.696914
BCAL1078		696	conserved hypothetical protein	0.0168634	529	0.0269815	195	0.948414	-1.09235	0.0151771	192	0.936349	-1.10709	0	0	0.289961	-2.65306	0.010118	152	0.952291	-1.31964
BCAL1079	mdtC	3309	multidrug resistance protein MdtC	0.0540156	9881	0.0632552	5185	0.948414	-0.917281	0.0646766	7373	0.936349	-0.417497	0.0174129	7575	0.926753	-0.379018	0.0412225	4359	0.952291	-1.16246
BCAL1080	mdtB	3120	multidrug resistance protein MdtB	0.0558069	9625	0.0746606	5627	0.948414	-0.763919	0.0769231	7918	0.936349	-0.278456	0.0184766	7066	0.926753	-0.44053	0.0505279	5059	0.952291	-0.914607
BCAL1081	mdtA	1374	multidrug resistance protein MdtA precursor	0.0624465	4238	0.0744226	3082	0.948414	-0.447096	0.0898204	3798	0.936349	-0.154296	0.0248075	4661	0.93283	0.134235	0.0538922	2729	0.952291	-0.616738
BCAL1082		825	pseudogene	0.0655271	2332	0.0911681	1766	0.948414	-0.382194	0.0769231	1517	0.936349	-0.588824	0.0213675	1858	0.926753	-0.312762	0.0413105	1133	0.952291	-0.97997
BCAL1083		1965	putative exported alkaline phosphatase	0.0628366	6074	0.0825853	4052	0.948414	-0.572399	0.0855775	4807	0.936349	-0.331364	0.0245362	5320	0.926753	-0.187913	0.0652304	4514	0.955369	-0.420187
BCAL1084		1194	putative ammonium transporter protein	0.0403543	2818	0.0600394	1660	0.948414	-0.729404	0.0531496	1696	0.936349	-0.700193	0.00984252	1583	0.926753	-0.793945	0.0423228	1880	0.952335	-0.559479
BCAL1085		336	putative membrane protein	0.0243902	371	0.0557491	326	0.948414	-0.144874	0.0383275	461	0.965266	0.252274	0.00696864	170	0.926753	-0.802768	0.0243902	167	0.952291	-0.818887
BCAL1086		429	putative lipoprotein	0.0382514	702	0.0628415	512	0.948414	-0.390071	0.0628415	432	0.936349	-0.592176	0.0136612	1030	0.955065	0.494649	0.0191257	262	0.952291	-1.14761
BCAL1087		456	putative transcriptional regulator	0.0437018	983	0.0462725	366	0.933281	-1.21663	0.0359897	351	0.936349	-1.26383	0.00257069	1	0.0522255	-3.42261	0.0154242	123	0.306441	-2.27992
BCAL1088		642	putative exported protein	0.0347985	1307	0.0531136	806	0.948414	-0.635039	0.0567766	842	0.936349	-0.578823	0.003663	467	0.926753	-1.3112	0.0274725	568	0.952291	-1.0747
BCAL1089		471	AnsC family regulatory protein	0.084788	2344	0.122195	1419	0.948414	-0.686122	0.114713	1517	0.936349	-0.595925	0.0299252	1666	0.926753	-0.468759	0.104738	1395	0.952291	-0.709099
BCAL1090		774	ABC transporter ATP-binding protein	0.0485584	1632	0.0713202	1082	0.948414	-0.551209	0.0698027	1143	0.936349	-0.478613	0.0121396	938	0.926753	-0.738632	0.0424886	881	0.952291	-0.820114
BCAL1091		1701	ABC transporter membrane protein	0.0477178	4544	0.0504841	2470	0.948414	-0.8536	0.0560166	3721	0.936349	-0.281418	0.0124481	2734	0.926753	-0.712528	0.0345781	2276	0.952291	-0.966833
BCAL1092		1044	ABC transporter extracellular solute-binding protein	0.0844595	5216	0.114865	3625	0.948414	-0.513101	0.0990991	3687	0.936349	-0.489286	0.0236486	3539	0.926753	-0.546799	0.0709459	2344	0.952291	-1.1211
BCAL1093		162	putative membrane protein	0.101449	1739	0.101449	1106	0.948414	-0.608692	0.0724638	1007	0.936349	-0.732266	0.0434783	1037	0.926753	-0.693689	0.0724638	932	0.952291	-0.833479
BCAL1094		1368	putative amino acid transport system, membrane protein	0.0816151	5301	0.111684	3266	0.948414	-0.682191	0.0945017	3619	0.936349	-0.538312	0.0206186	3058	0.926753	-0.774215	0.0670103	3448	0.952291	-0.606221
BCAL1095		2292	putative membrane protein	0.0584915	7937	0.073884	5155	0.948414	-0.612966	0.0713186	5941	0.936349	-0.41187	0.0200103	6314	0.926753	-0.325433	0.0487429	4590	0.952291	-0.777069
BCAL1096		3363	putative exodeoxyribonuclease V gamma chain	0.0118923	2128	0.00209864	160	4.93227e-05	-3.09917	0.000699545	24	3.98559e-08	-4.16734	0	0	0.0015337	-4.47768	0.000349773	25	2.59675e-05	-4.15575
BCAL1097		3708	putative exodeoxyribonuclease V beta chain	0.00919759	1242	0.000317158	2	1.36934e-07	-3.71774	0	0	1.88272e-06	-3.74631	0	0	0.0199558	-3.74631	0	0	0.000380101	-3.74631
BCAL1098		2310	putative exodeoxyribonuclease V alpha chain	0.00916497	1022	0.00254582	98	0.00455129	-2.5025	0.00152749	16	8.54346e-05	-3.27388	0	0	0.0434066	-3.488	0	0	0.00165997	-3.488
BCAL1099		405	putative release factor	0.057971	1343	0.0637681	614	0.948414	-1.01508	0.0666667	482	0.900042	-1.30998	0.0115942	1032	0.926753	-0.350197	0.0608696	874	0.952335	-0.567078
BCAL1100		1344	putative diguanylate phosphodiesterase	0.0428696	3698	0.0621172	2222	0.948414	-0.709872	0.0647419	2502	0.936349	-0.545619	0.0122485	2254	0.926753	-0.690126	0.0376203	1845	0.952291	-0.96547
BCAL1101		927	putative membrane protein	0.0570342	2749	0.0836502	1726	0.948414	-0.641769	0.0608365	1754	0.936349	-0.619814	0.0228137	2901	0.931755	0.0749877	0.0430925	1480	0.952291	-0.850531
BCAL1102		321	putative lipoprotein	0.135531	2928	0.157509	1565	0.948414	-0.862843	0.153846	1687	0.936349	-0.760826	0.043956	1746	0.926753	-0.713963	0.117216	1520	0.952291	-0.902371
BCAL1103		213	putative OsmB-like lipoprotein	0.021978	216	0.0384615	257	0.977653	0.176	0.0384615	257	0.958485	0.176	0.0164835	648	0.99231	1.24311	0.021978	192	0.955369	-0.113956
BCAL1104	thiC	1932	thiamine biosynthesis protein	0.0699939	8153	0.0882532	5501	0.948414	-0.559234	0.0797322	4730	0.936349	-0.772895	0.0182593	4094	0.926753	-0.976592	0.0608643	4325	0.952291	-0.899241
BCAL1105		258	putative exported protein	0.0723982	1048	0.0723982	460	0.948414	-1.03562	0.0950226	647	0.936349	-0.619942	0.0180995	799	0.926753	-0.35273	0.0542986	363	0.952291	-1.31004
BCAL1106		633	cytochrome b561 family protein	0.0426716	1915	0.0686456	935	0.948414	-0.961149	0.0593692	1079	0.936349	-0.773216	0.012987	1167	0.926753	-0.669363	0.0371058	786	0.952291	-1.1854
BCAL1107		789	putative oxidoreductase	0.0505952	2372	0.0669643	1352	0.948414	-0.767637	0.0654762	1559	0.936349	-0.575365	0.0193452	2653	0.933373	0.155326	0.047619	1304	0.952291	-0.816136
BCAL1108		282	putative DNA-binding protein	0.0833333	791	0.104167	905	0.976949	0.173698	0.108333	969	0.966522	0.262765	0.025	991	0.943178	0.292154	0.0625	534	0.952335	-0.490943
BCAL1109		354	phage derived protein, Gp49-like	0.0529801	1670	0.0629139	509	0.515838	-1.53924	0.0496689	685	0.936349	-1.17298	0.00662252	39	0.0258851	-3.67059	0.0562914	748	0.952291	-1.06161
BCAL1110		1176	putative membrane protein	0.048951	3648	0.0589411	2178	0.948414	-0.718353	0.048951	2723	0.936349	-0.408892	0.015984	2431	0.926753	-0.566413	0.036963	1731	0.952291	-1.03349
BCAL1111		1200	Major Facilitator Superfamily protein	0.0294118	1427	0.05	1396	0.948414	-0.0295899	0.0362745	1189	0.936349	-0.244448	0.00686275	1444	0.927109	0.0159727	0.0235294	704	0.952291	-0.925433
BCAL1112		825	putative phosphodiesterase	0.0356125	1423	0.0655271	1006	0.948414	-0.461565	0.0626781	1290	0.936349	-0.131831	0.014245	1947	0.950344	0.426595	0.034188	616	0.952291	-1.08888
BCAL1113		1032	ABC transporter ATP-binding protein	0.0523918	2597	0.0569476	1620	0.948414	-0.648947	0.0649203	1992	0.936349	-0.366473	0.00683371	868	0.926753	-1.47828	0.0296128	1061	0.952291	-1.21599
BCAL1114		849	putative ABC transport system, membrane protein	0.0539419	1966	0.0636238	906	0.948414	-1.03821	0.0594744	1119	0.936349	-0.761142	0.0124481	1262	0.926753	-0.601114	0.0262794	672	0.952291	-1.42017
BCAL1115		825	putative ABC transport system, membrane protein	0.048433	2223	0.0683761	1193	0.948414	-0.845267	0.0512821	880	0.936349	-1.24514	0.017094	1532	0.926753	-0.509348	0.0356125	862	0.952291	-1.27188
BCAL1116		1029	extracellular solute-binding protein	0.0422374	2023	0.0570776	1658	0.948414	-0.272169	0.0582192	2025	0.936452	0.00135847	0.0182648	2001	0.926753	-0.0150282	0.0410959	1455	0.955369	-0.44919
BCAL1117		1026	LacI family regulatory protein	0.0320733	1792	0.0630011	1544	0.948414	-0.202702	0.0561283	1828	0.939175	0.027193	0.0137457	1731	0.926753	-0.0472803	0.0320733	879	0.952291	-0.950531
BCAL1118		1203	putative integrase	0.227761	26358	0.292278	22554	0.948414	-0.223938	0.294233	28242	0.94923	0.0992376	0.0918866	12272	0.926753	-1.09663	0.196481	13806	0.952291	-0.927997
BCAL1119		858	conserved hypothetical protein	0.253078	18727	0.316005	17589	0.948414	-0.0899506	0.324213	20927	0.956694	0.15944	0.0328317	2414	0.183142	-2.90475	0.168263	5907	0.952291	-1.64809
BCAL1120		204	conserved hypothetical protein	0.241379	3687	0.327586	4548	0.989521	0.295555	0.350575	6089	0.997727	0.708651	0.0287356	241	0.0450168	-3.47321	0.126437	799	0.54122	-2.07466
BCAL1121		327	hypothetical protein	0.243728	5712	0.362007	8811	0.999998	0.616553	0.383513	12958	0.999995	1.16783	0.0322581	151	0.0012228	-4.53328	0.0752688	215	1.85829e-05	-4.20561
BCAL1122		1458	conserved hypothetical protein	0.429492	72170	0.543916	100884	0.998338	0.482658	0.549557	138388	0.999995	0.938292	0.0829976	1998	0.000121053	-5.10631	0.19581	6976	0.00345743	-3.35239
BCAL1123		309	putative exported protein	0.246212	6295	0.325758	8231	0.994779	0.381545	0.329545	11998	0.999995	0.919752	0.0871212	351	0.0152179	-3.82575	0.121212	254	2.25519e-05	-4.17512
BCAL1124		1200	conserved hypothetical protein	0.407843	75621	0.497059	81013	0.967001	0.0992397	0.507843	111624	0.992956	0.561174	0.130392	4656	0.00903146	-3.99287	0.282353	15736	0.32803	-2.25749
BCAL1124a		1868	pseudogene	0.0623033	7062	0.0818125	4908	0.948414	-0.516128	0.0830711	5883	0.936349	-0.259493	0.0163625	3651	0.926753	-0.933087	0.0541221	3788	0.952291	-0.881334
BCAL1125		818	putative transposase	0	0	0	0	0.948414	0	0	0	0.936349	0	0	0	0.926753	0	0	0	0.955369	0
BCAL1127		870	conserved hypothetical protein	0.183784	10947	0.22027	8204	0.948414	-0.411776	0.232432	10100	0.936349	-0.115085	0.0540541	4860	0.926753	-1.15524	0.166216	7023	0.952291	-0.633098
BCAL1128		324	putative DNA-binding protein	0.0978261	1803	0.155797	1564	0.948414	-0.19362	0.134058	1853	0.940375	0.0374164	0.0398551	1337	0.926753	-0.405215	0.108696	1357	0.955369	-0.385275
BCAL1129		288	hypothetical protein	0.158537	3714	0.162602	3009	0.948414	-0.294854	0.166667	3467	0.936349	-0.0965936	0.0569106	2512	0.926753	-0.54615	0.150407	2575	0.952335	-0.511766
BCAL1130		1245	conserved hypothetical protein	0.188857	16321	0.237016	12160	0.948414	-0.421583	0.225685	14150	0.936349	-0.20458	0.0604344	9804	0.926753	-0.729459	0.149197	8775	0.952291	-0.887723
BCAL1131		471	conserved hypothetical protein	0.177057	5668	0.21197	2803	0.948414	-0.990527	0.214464	3918	0.936349	-0.521594	0.0598504	3508	0.926753	-0.676872	0.134663	2431	0.952291	-1.18836
BCAL1132		1682	pseudogene	0.127972	19659	0.153846	16512	0.948414	-0.250284	0.157343	21833	0.954404	0.150593	0.034965	4777	0.747291	-2.01844	0.0916084	7307	0.952291	-1.41555
BCAL1133		818	putative transposase	0	0	0	0	0.948414	0	0	0	0.936349	0	0	0	0.926753	0	0	0	0.955369	0
BCAL1138		594	conserved hypothetical protein	0.235178	12110	0.318182	11719	0.948414	-0.0469552	0.310277	12440	0.940375	0.0384741	0.083004	6094	0.926753	-0.97912	0.189723	4224	0.952291	-1.49762
BCAL1139		891	putative hydrolase	0.126649	5904	0.153034	3665	0.948414	-0.673274	0.139842	4522	0.936349	-0.377407	0.0343008	1939	0.926753	-1.55806	0.113456	3431	0.952291	-0.765847
BCAL1140		921	pseudogene	0.210728	13907	0.288633	13111	0.948414	-0.0844083	0.264368	16487	0.964768	0.243905	0.0664112	7614	0.926753	-0.860597	0.185185	7688	0.952291	-0.846823
BCAL1141		267	putative transposase	0	0	0	0	0.948414	0	0	0	0.936349	0	0	0	0.926753	0	0	0	0.955369	0
BCAL1142		831	transposase	0	0	0	0	0.948414	0	0	0	0.936349	0	0	0	0.926753	0	0	0	0.955369	0
BCAL1143		363	pseudogene	0.275081	7708	0.355987	7130	0.948414	-0.110957	0.343042	7432	0.936349	-0.0519201	0.0744337	2037	0.873651	-1.86937	0.177994	2435	0.952291	-1.62297
BCAL1143a		116	pseudogene	0.2	1483	0.28	1469	0.948414	-0.0128159	0.35	1953	0.977302	0.375072	0.02	327	0.861483	-1.89035	0.09	433	0.952291	-1.57045
BCAL1144		900	hypothetical protein	0.0928105	4602	0.138562	4061	0.948414	-0.176344	0.133333	5193	0.957625	0.170811	0.0366013	1962	0.926753	-1.18923	0.0941176	3201	0.952335	-0.510371
BCAL1145		1374	putative membrane protein	0.0607357	5236	0.0932421	4052	0.948414	-0.361952	0.0958084	5223	0.936349	-0.0035191	0.0205304	2895	0.926753	-0.833203	0.0598802	2817	0.952291	-0.871273
BCAL1146		1383	AraC family regulatory protein	0.085034	8006	0.125	7263	0.948414	-0.138696	0.113946	8912	0.954698	0.152857	0.0212585	2624	0.926753	-1.57326	0.0671769	3776	0.952291	-1.06442
BCAL1147		1122	glycosyltransferase	0.0712788	4504	0.109015	3828	0.948414	-0.229093	0.0943396	3889	0.936349	-0.206861	0.024109	3263	0.926753	-0.453139	0.0628931	2143	0.952291	-1.03746
BCAL1148		762	putative polysaccharide deacetylase	0.0339506	1413	0.0632716	1222	0.948414	-0.19469	0.0555556	1361	0.936349	-0.0504558	0.00925926	760	0.926753	-0.815003	0.0385802	1178	0.955369	-0.243524
BCAL1149		1803	putative membrane protein	0.035225	3193	0.049576	2116	0.948414	-0.571445	0.047619	2251	0.936349	-0.486128	0.0182648	2706	0.926753	-0.230888	0.0306588	1646	0.952291	-0.915349
BCAL1150		1092	AraC family regulatory protein	0.0301399	1876	0.0430571	1337	0.948414	-0.459523	0.0290635	1154	0.936349	-0.656046	0.0118407	1504	0.926753	-0.300909	0.0258342	958	0.952291	-0.901243
BCAL1151		738	putative short-chain dehydrogenase	0.0302067	891	0.0588235	1286	0.998338	0.48397	0.0508744	1124	0.971189	0.304647	0.00953895	1579	0.97095	0.760645	0.0302067	685	0.955369	-0.336192
BCAL1152		903	putative exported protein	0.0559896	1924	0.0664062	1471	0.948414	-0.365526	0.0598958	1316	0.936349	-0.515388	0.0117188	1260	0.926753	-0.573603	0.0442708	1474	0.955369	-0.362774
BCAL1153		1530	putative salicylaldehyde dehydrogenase	0.0261337	1736	0.0376633	988	0.948414	-0.754888	0.0338201	987	0.936349	-0.756214	0.0115296	1598	0.926753	-0.11273	0.0238278	847	0.952291	-0.95513
BCAL1154		1095	putative outer membrane porin	0.0193133	1512	0.0332618	739	0.948414	-0.942109	0.0354077	1144	0.936349	-0.373865	0.00643777	515	0.926753	-1.39019	0.0182403	593	0.952291	-1.21792
BCAL1155		753	putative maleate cis-trans isomerase	0.0124805	440	0.024961	392	0.948414	-0.134301	0.0171607	462	0.942402	0.0576107	0.00312012	444	0.927109	0.0106472	0.0171607	384	0.955369	-0.157952
BCAL1156		1371	putative 4-hydroxybenzoate transporter	0.0188679	979	0.0274443	799	0.948414	-0.263302	0.0222985	855	0.936349	-0.176122	0.00600343	1029	0.931435	0.0653506	0.0154374	665	0.952335	-0.496163
BCAL1157		1140	putative monooxygenase	0.0103199	553	0.0185759	416	0.948414	-0.339712	0.0113519	418	0.936349	-0.334131	0.00412797	580	0.931029	0.0584518	0.00928793	428	0.955369	-0.306545
BCAL1158		483	putative thioesterase	0.0145985	393	0.0243309	291	0.948414	-0.334419	0.026764	205	0.936349	-0.692778	0	0	0.520506	-2.30159	0.0121655	146	0.952291	-1.00293
BCAL1159		1668	putative 2,3-dihydroxybenzoate-AMP ligase	0.012685	963	0.0260747	1082	0.974327	0.153088	0.0204369	1096	0.957625	0.170076	0.00493305	908	0.926753	-0.076646	0.012685	779	0.955369	-0.274207
BCAL1160		882	glyoxalase/bleomycin resistance protein/dioxygenase superfamily protein	0.0146667	532	0.0226667	327	0.948414	-0.565688	0.0146667	325	0.936349	-0.572462	0.00133333	123	0.926753	-1.50288	0.0133333	345	0.952335	-0.506119
BCAL1161		1284	conserved hypothetical protein	0.0430403	2465	0.0558608	1913	0.948414	-0.349612	0.0393773	1652	0.936349	-0.549956	0.00824176	1290	0.926753	-0.883874	0.0274725	1905	0.955369	-0.355357
BCAL1162		726	TetR family regulatory protein	0.0501618	1897	0.0809061	1514	0.948414	-0.307194	0.0647249	1399	0.936349	-0.413834	0.0161812	1924	0.927109	0.019375	0.0404531	903	0.952291	-0.993513
BCAL1162a		384	putative transposase	0	0	0	0	0.948414	0	0	0	0.936349	0	0	0	0.926753	0	0	0	0.955369	0
BCAL1163		339	putative transposase	0	0	0	0	0.948414	0	0	0	0.936349	0	0	0	0.926753	0	0	0	0.955369	0
BCAL1164		1554	putative transposase	0	0	0	0	0.948414	0	0	0	0.936349	0	0	0	0.926753	0	0	0	0.955369	0
BCAL1165		2508	conserved hypothetical protein	0.101266	14966	0.142991	12249	0.948414	-0.286902	0.141585	14379	0.936349	-0.0573345	0.0281294	5810	0.926753	-1.35007	0.076887	6820	0.952291	-1.12245
BCAL1166		2883	conserved hypothetical protein	0.134231	26219	0.194614	25508	0.948414	-0.0395101	0.197878	33899	0.976385	0.369388	0.0350877	9432	0.926753	-1.46525	0.108935	12256	0.952291	-1.09089
BCAL1167		537	putative exported protein	0.080786	2618	0.174672	5086	0.999998	0.932077	0.161572	4732	0.999752	0.830075	0	0	0.000494931	-4.76447	0.0196507	10	8.83795e-07	-4.62697
BCAL1168		252	conserved hypothetical protein	0.27907	3914	0.32093	4371	0.974327	0.155557	0.334884	5398	0.984581	0.453866	0.111628	1235	0.926753	-1.5882	0.227907	1611	0.952291	-1.2302
BCAL1169		1717	pseudogene	0.0171116	1635	0.0232717	2042	0.990675	0.304023	0.0212183	2282	0.984638	0.457238	0.00479124	1330	0.926753	-0.278921	0.0116359	739	0.952291	-1.04819
BCAL1170		864	pseudogene	0	0	0	0	0.948414	0	0	0	0.936349	0	0	0	0.926753	0	0	0	0.955369	0
BCAL1171		264	transposase	0	0	0	0	0.948414	0	0	0	0.936349	0	0	0	0.926753	0	0	0	0.955369	0
BCAL1172		1773	conserved hypothetical protein	0.189655	23045	0.272546	28198	0.98893	0.29	0.259284	35939	0.995899	0.638858	0.0251989	1059	0.00280953	-4.31975	0.113395	6072	0.781828	-1.90689
BCAL1173		1572	putative transposase	0	0	0	0	0.948414	0	0	0	0.936349	0	0	0	0.926753	0	0	0	0.955369	0
BCAL1174		348	putative transposase	0	0	0	0	0.948414	0	0	0	0.936349	0	0	0	0.926753	0	0	0	0.955369	0
BCAL1175		396	putative transposase	0	0	0	0	0.948414	0	0	0	0.936349	0	0	0	0.926753	0	0	0	0.955369	0
BCAL1176		942	putative fusaric acid resistance transport protein	0.111111	4774	0.158552	4985	0.961461	0.0611415	0.158552	6231	0.977302	0.377327	0.0124844	658	0.274918	-2.68484	0.071161	1785	0.952291	-1.37054
BCAL1176a		204	putative membrane protein	0.137931	1800	0.155172	1917	0.965467	0.0862117	0.16092	2746	0.994014	0.582936	0.0114943	188	0.257323	-2.72186	0.0747126	590	0.952291	-1.46133
BCAL1177		2196	putative fusaric acid resistance transporter protein	0.0867238	10134	0.114561	9112	0.948414	-0.151784	0.117773	11225	0.954347	0.146141	0.0123126	1550	0.301296	-2.63283	0.0503212	2997	0.952291	-1.72443
BCAL1178		1461	putative fusaric acid resistance outer membrane efflux protein	0.0410628	3248	0.0716586	3268	0.95085	0.00859261	0.0724638	4151	0.973763	0.344503	0.0128824	2073	0.926753	-0.623611	0.0346216	1972	0.952291	-0.692276
BCAL1179		1014	LysR family regulatory protein	0.0533024	2436	0.0776362	2260	0.948414	-0.103768	0.0764774	2560	0.944705	0.0688715	0.0162225	1465	0.926753	-0.696392	0.0567787	1566	0.952291	-0.606166
BCAL1180		906	LysR family regulatory protein	0.0635538	2903	0.0881971	2683	0.948414	-0.109764	0.0998703	3111	0.949088	0.0966182	0.0311284	1630	0.926753	-0.795632	0.0583658	2094	0.954912	-0.452841
BCAL1181	glxK	1158	putative glycerate kinase	0.0638945	4126	0.0831643	2906	0.948414	-0.491448	0.0872211	3539	0.936349	-0.215751	0.0162272	1938	0.926753	-1.05214	0.0598377	2664	0.952291	-0.612535
BCAL1182		663	TetR family regulatory protein	0.0921986	5045	0.148936	3783	0.948414	-0.405999	0.140071	3686	0.936349	-0.442497	0.0195035	1735	0.926753	-1.48739	0.070922	1729	0.952291	-1.49212
BCAL1183		1359	aldehyde dehydrogenase family protein	0.121867	12403	0.147796	9527	0.948414	-0.377116	0.140882	10689	0.936349	-0.212713	0.0466724	9144	0.926753	-0.435685	0.121003	8126	0.952291	-0.604011
BCAL1184		375	pseudogene	0.14375	2893	0.1625	1910	0.948414	-0.574397	0.18125	2253	0.936349	-0.347091	0.059375	4095	0.95464	0.487079	0.125	1761	0.952291	-0.685514
BCAL1185		1839	putative oxidoreductase	0.106709	11507	0.158466	8959	0.948414	-0.357571	0.143131	9377	0.936349	-0.292493	0.0460064	9567	0.926753	-0.263855	0.102236	7663	0.952291	-0.580309
BCAL1186		1152	putative oxidoreductase	0.121429	8597	0.159184	6157	0.948414	-0.475047	0.157143	8509	0.936349	-0.0146722	0.0438776	4157	0.926753	-1.03068	0.108163	5134	0.952291	-0.732604
BCAL1187		1164	conserved hypothetical protein	0.0616162	4730	0.0818182	3122	0.948414	-0.584067	0.0787879	3641	0.936349	-0.368599	0.0252525	3822	0.926753	-0.300434	0.059596	2884	0.952291	-0.694776
BCAL1188		846	conserved hypothetical protein	0.05	2081	0.0791667	2082	0.948517	0.000661332	0.0791667	2182	0.943515	0.065309	0.0277778	2953	0.954537	0.485238	0.0541667	1521	0.955369	-0.428106
BCAL1189		351	putative exported protein	0.0668896	989	0.0735786	945	0.948414	-0.059501	0.0769231	1131	0.958489	0.176827	0.0334448	746	0.926753	-0.364274	0.0668896	1212	0.981788	0.268764
BCAL1190		318	putative lipoprotein	0.0588235	1235	0.0845588	746	0.948414	-0.65811	0.106618	1109	0.936349	-0.143025	0.0220588	749	0.926753	-0.653003	0.0625	690	0.952291	-0.756915
BCAL1191		2010	putative O-antigen acetylase	0.042715	4185	0.0719719	4316	0.957428	0.043445	0.0690462	5187	0.971136	0.303154	0.0157987	4874	0.938788	0.215111	0.050907	3542	0.955369	-0.234564
BCAL1192		369	putative DNA-binding protein	0.0634921	1317	0.120635	1061	0.948414	-0.287472	0.161905	2172	0.997283	0.681123	0.0190476	855	0.926753	-0.569267	0.0920635	1164	0.955369	-0.164843
BCAL1193		351	conserved hypothetical protein	0.0769231	1697	0.120401	1350	0.948414	-0.309538	0.113712	1343	0.936349	-0.316519	0.0301003	830	0.926753	-0.950288	0.0735786	998	0.952291	-0.710712
BCAL1194		300	putative membrane protein	0.0745098	1299	0.12549	879	0.948414	-0.515015	0.105882	1259	0.936349	-0.0418505	0.0352941	1228	0.926753	-0.0751408	0.0588235	820	0.952291	-0.60469
BCAL1195		807	conserved hypothetical protein	0.0713246	3006	0.0989811	1984	0.948414	-0.575703	0.0989811	2359	0.936349	-0.336986	0.0218341	2245	0.926753	-0.40547	0.0509461	1564	0.952291	-0.900402
BCAL1196		1092	putative membrane protein	0.0538213	3300	0.080732	2239	0.948414	-0.539643	0.0742734	2288	0.936349	-0.509732	0.01507	2270	0.926753	-0.520648	0.0527449	1769	0.952291	-0.863268
BCAL1197		915	conserved hypothetical protein	0.0654685	5405	0.100128	3194	0.948414	-0.740902	0.0911425	3368	0.936349	-0.666639	0.0320924	3251	0.926753	-0.716151	0.0654685	2686	0.952291	-0.982547
BCAL1198		216	conserved hypothetical protein	0.0702703	739	0.0918919	595	0.948414	-0.271658	0.0972973	651	0.936349	-0.159858	0.00540541	252	0.926753	-1.2531	0.0702703	260	0.952291	-1.22067
BCAL1199		996	putative phage-related protein	0.0542453	1977	0.0636792	1580	0.948414	-0.30604	0.0589623	1739	0.936349	-0.17558	0.0200472	1842	0.926753	-0.096958	0.0412736	1246	0.952291	-0.625823
BCAL1200		201	hypothetical protein	0.0935673	779	0.111111	1004	0.991982	0.328805	0.128655	1334	0.997727	0.70611	0.0526316	1305	0.966659	0.676635	0.0877193	626	0.955369	-0.275894
BCAL1201		969	conserved hypothetical protein	0.0787879	4416	0.0969697	3327	0.948414	-0.398099	0.0921212	3537	0.936349	-0.312297	0.0278788	3719	0.926753	-0.241851	0.0606061	2401	0.952291	-0.85254
BCAL1202		432	putative membrane protein	0.0652174	1605	0.0896739	1350	0.948414	-0.233719	0.0815217	1584	0.936349	-0.0178796	0.0217391	822	0.926753	-0.886933	0.0543478	1065	0.952335	-0.549442
BCAL1202A		195	hypothetical protein	0.0778443	872	0.125749	801	0.948414	-0.109429	0.107784	797	0.936349	-0.115848	0.0179641	223	0.926753	-1.58942	0.0658683	493	0.952291	-0.712924
BCAL1203		672	conserved hypothetical protein	0.0926573	3723	0.120629	2048	0.948414	-0.831711	0.108392	2582	0.936349	-0.511396	0.0244755	1284	0.926753	-1.46586	0.0681818	1230	0.952291	-1.52328
BCAL1204		2805	putative helicase	0.13501	24364	0.197904	25205	0.958399	0.0487622	0.192872	30764	0.973756	0.335265	0.0251572	2803	0.126899	-3.07504	0.0922432	8152	0.952291	-1.56784
BCAL1205		987	short chain dehydrogenase	0.0190476	906	0.0309524	1012	0.973369	0.144526	0.0333333	1300	0.986714	0.476797	0.00595238	530	0.926753	-0.675207	0.0190476	547	0.952291	-0.636793
BCAL1207		1005	dehydrogenase	0.00584795	302	0.0187135	325	0.965174	0.0802673	0.00818713	322	0.945187	0.0700475	0.00116959	400	0.944475	0.314733	0.00584795	137	0.952291	-0.762308
BCAL1208		429	putative membrane protein	0.0163934	437	0.0273224	323	0.948414	-0.344264	0.0300546	322	0.936349	-0.347679	0.00273224	235	0.926753	-0.680761	0.010929	179	0.952291	-0.944657
BCAL1209	morB	1122	flavin oxidoreductase/NADH oxidase family protein	0.024109	1147	0.033543	947	0.948414	-0.2522	0.0314465	1016	0.936349	-0.160124	0.00943396	795	0.926753	-0.478502	0.0209644	598	0.952291	-0.837163
BCAL1210		900	LysR family regulatory protein	0.0287582	1354	0.0431373	960	0.948414	-0.455963	0.0496732	1325	0.936349	-0.0290653	0.00653595	701	0.926753	-0.860153	0.0248366	626	0.952291	-1.00199
BCAL1211		627	conserved hypothetical protein	0.0318352	1122	0.0486891	746	0.948414	-0.530515	0.0262172	596	0.936349	-0.812085	0.00749064	874	0.926753	-0.327251	0.0224719	566	0.952291	-0.87565
BCAL1212	bkdA1	1233	2-oxoisovalerate dehydrogenase alpha subunit	0.0257388	1807	0.049571	1569	0.948414	-0.192321	0.036225	1194	0.936349	-0.559467	0.00953289	1728	0.926753	-0.0610388	0.0238322	769	0.952291	-1.13388
BCAL1213	bkdA2	1005	2-oxoisovalerate dehydrogenase beta subunit	0.0362573	1399	0.0444444	1362	0.948414	-0.0360571	0.0421053	1385	0.936349	-0.0135375	0.00935673	1293	0.926753	-0.105805	0.0269006	790	0.952291	-0.752123
BCAL1214	bkdB	1314	lipoamide acyltransferase component of branched-chain alpha-keto acid dehydrogenase complex	0.0304114	2581	0.0483005	1967	0.948414	-0.375233	0.0402504	1702	0.936349	-0.573172	0.0107335	1957	0.926753	-0.382229	0.0313059	1380	0.952291	-0.857174
BCAL1215	lpdV	1392	dihydrolipoamide dehydrogenase	0.0244932	1631	0.03125	1027	0.948414	-0.619118	0.0363176	1098	0.936349	-0.530978	0.00506757	744	0.926753	-1.03629	0.0211149	1026	0.952291	-0.620399
BCAL1216		630	conserved hypothetical protein	0.0223881	585	0.0317164	444	0.948414	-0.332497	0.0279851	337	0.936349	-0.648471	0.00746269	324	0.926753	-0.69204	0.0149254	301	0.952291	-0.772502
BCAL1217		918	LysR family regulatory protein	0.0306905	1395	0.0434783	869	0.948414	-0.625577	0.044757	920	0.936349	-0.551576	0.011509	860	0.926753	-0.639039	0.0294118	1118	0.955369	-0.295631
BCAL1218	speB	969	putative agmatinase	0.0157576	786	0.0266667	860	0.970452	0.115728	0.0218182	929	0.961876	0.215864	0.00363636	667	0.926753	-0.20808	0.00969697	343	0.952291	-1
BCAL1219		465	putative acetyltransferase	0.0151515	429	0.0328283	266	0.948414	-0.531424	0.0252525	271	0.936349	-0.511849	0.010101	316	0.926753	-0.346684	0.00505051	55	0.952291	-1.771
BCAL1220		1431	putative transport-related, membrane protein	0.0147905	1008	0.021364	655	0.948414	-0.553409	0.0180772	653	0.936349	-0.557236	0.00493016	836	0.926753	-0.243377	0.0123254	625	0.952291	-0.611905
BCAL1221		1080	putative porin	0.0294118	1575	0.0359477	909	0.948414	-0.731235	0.0446623	1447	0.936349	-0.114688	0.00108932	1	0.00742082	-4.05173	0.0272331	980	0.952291	-0.63313
BCAL1222		957	LysR family regulatory protein	0.0269939	1346	0.0392638	926	0.948414	-0.495037	0.0404908	1152	0.936349	-0.207833	0.00736196	884	0.926753	-0.555337	0.0269939	863	0.952291	-0.58646
BCAL1223		1311	Major Facilitator Superfamily protein	0.0233184	1479	0.0304933	567	0.918349	-1.24325	0.0286996	1004	0.936349	-0.516271	0.00538117	1342	0.926753	-0.13094	0.0224215	691	0.952291	-0.997262
BCAL1224		1278	metallo peptidase, family M20 unassigned	0.0119485	582	0.0147059	429	0.948414	-0.366504	0.0147059	291	0.936349	-0.802603	0.00183824	2	0.250203	-2.7412	0.00735294	251	0.952291	-0.958301
BCAL1225		1023	putative aminohydrolase	0.0137931	381	0.0264368	614	0.999998	0.569887	0.0229885	582	0.988761	0.503735	0.00229885	415	0.93248	0.0985355	0.0195402	721	0.998181	0.771345
BCAL1226		1206	Major Facilitator Superfamily protein	0.0409357	2336	0.045809	1626	0.948414	-0.497082	0.045809	1621	0.936349	-0.501267	0.00389864	630	0.926753	-1.73855	0.0321637	1247	0.952291	-0.854764
BCAL1227		912	LysR family regulatory protein	0.0322165	902	0.0322165	704	0.948414	-0.317615	0.0309278	746	0.936349	-0.244153	0.00515464	429	0.926753	-0.921543	0.0257732	702	0.955369	-0.321208
BCAL1228		921	putative L-serine dehydratase	0.0498084	2114	0.0485313	1139	0.948414	-0.837479	0.0523627	1626	0.936349	-0.359223	0.00893997	754	0.926753	-1.37435	0.0242656	731	0.952291	-1.41373
BCAL1229		1191	putative lipoprotein	0.0266535	2380	0.0454097	1389	0.948414	-0.735996	0.0335637	1267	0.936349	-0.859327	0.00789733	499	0.719689	-2.04971	0.0207305	683	0.952291	-1.66326
BCAL1230		855	LysR family regulatory protein	0.0302198	1570	0.032967	625	0.943887	-1.2038	0.0315934	759	0.936349	-0.959118	0.00412088	266	0.603994	-2.18993	0.0274725	818	0.952291	-0.863282
BCAL1231		756	putative membrane protein	0.0512422	1611	0.0621118	1007	0.948414	-0.628185	0.0512422	898	0.936349	-0.777728	0.0108696	540	0.926753	-1.4187	0.0295031	779	0.952291	-0.960905
BCAL1232		303	conserved hypothetical protein	0.0193798	421	0.0310078	162	0.948414	-0.991717	0.0271318	108	0.884732	-1.3247	0.00387597	184	0.926753	-0.875392	0.0116279	143	0.952291	-1.10033
BCAL1233		411	putative heat shock Hsp20-related protein	0.0285714	619	0.0371429	195	0.877444	-1.28528	0.0285714	354	0.936349	-0.663299	0	0	0.206036	-2.84599	0.02	154	0.952291	-1.50116
BCAL1234		438	putative heat shock protein	0.026738	523	0.0347594	301	0.948414	-0.63563	0.0347594	384	0.936349	-0.364225	0.0026738	231	0.926753	-0.912401	0.013369	209	0.952291	-1.01163
BCAL1235		918	putative 3-hydroxyacyl-CoA dehydrogenase	0.0421995	1434	0.0396419	996	0.948414	-0.485051	0.0524297	1295	0.936349	-0.137033	0.00767263	499	0.926753	-1.35667	0.0255754	852	0.952291	-0.688265
BCAL1236		282	putative exported protein	0.0666667	1030	0.0625	470	0.948414	-0.987289	0.075	475	0.936349	-0.974689	0.0125	662	0.926753	-0.56846	0.0375	395	0.952291	-1.19082
BCAL1237		849	LysR family regulatory protein	0.0456432	2329	0.055325	789	0.651173	-1.45011	0.0497925	874	0.889448	-1.31837	0.0124481	1209	0.926753	-0.891897	0.0290456	895	0.952291	-1.28759
BCAL1238		396	putative malonate transport-related system membrane protein	0.0414201	944	0.0443787	352	0.940644	-1.20773	0.0414201	482	0.936349	-0.843031	0.0207101	1112	0.938788	0.215268	0.0266272	284	0.952291	-1.44294
BCAL1239		759	putative malonate transport-related system membrane protein	0.0324575	1493	0.0417311	592	0.943887	-1.2029	0.049459	927	0.936349	-0.63331	0.0108192	980	0.926753	-0.560715	0.0262751	554	0.952291	-1.28438
BCAL1240		1647	putative malonate decarboxylase alpha-subunit	0.0449679	4287	0.0563883	2023	0.948414	-1.04713	0.0513919	2328	0.936349	-0.853466	0.0157031	2601	0.926753	-0.699741	0.0392577	2636	0.952291	-0.681166
BCAL1241		315	putative malonate decarboxylase delta-subunit	0.0371747	596	0.0371747	220	0.948414	-1.12102	0.0408922	346	0.936349	-0.642044	0.0111524	612	0.928111	0.0327899	0.0260223	257	0.952291	-0.963163
BCAL1242		936	putative malonate decarboxylase beta-subunit	0.0363864	1219	0.0414053	1076	0.948414	-0.165557	0.0476788	1271	0.942402	0.055784	0.00878294	874	0.926753	-0.437451	0.0225847	717	0.952291	-0.691037
BCAL1243		708	putative malonate decarboxylase gamma-subunit	0.0315091	978	0.0547264	1091	0.973369	0.143816	0.0364842	1134	0.960941	0.194985	0.00331675	308	0.926753	-1.40172	0.0298507	791	0.955369	-0.27486
BCAL1244		669	putative malonate decarboxylase	0.0157895	301	0.0210526	158	0.948414	-0.636231	0.0192982	265	0.936349	-0.135706	0.00175439	255	0.926753	-0.175783	0.0175439	314	0.960826	0.0460285
BCAL1245		867	putative coenzyme-A synthase	0.0284553	1029	0.0257453	251	0.326704	-1.6855	0.0271003	417	0.936349	-1.12681	0.00271003	287	0.926753	-1.54464	0.0108401	237	0.952291	-1.74422
BCAL1246		933	putative malonyl CoA-acyl carrier protein transacylase	0.0201511	821	0.0327456	800	0.948414	-0.0332762	0.0327456	815	0.936349	-0.00942941	0.00503778	485	0.926753	-0.654765	0.0125945	412	0.952291	-0.847057
BCAL1247		510	putative exported protein	0.0483871	1295	0.0552995	958	0.948414	-0.398925	0.0529954	1100	0.936349	-0.217231	0.0230415	1737	0.948744	0.397087	0.0345622	747	0.952291	-0.719831
BCAL1248		648	putative phosphoribosyl transferase protein	0.0199275	571	0.0362319	607	0.96453	0.0753974	0.0398551	702	0.966125	0.257289	0.00724638	503	0.926753	-0.154155	0.0253623	423	0.955369	-0.359502
BCAL1249		1218	putative PHB depolymerase	0.045323	4234	0.0559306	1722	0.913079	-1.25018	0.0713597	2904	0.936349	-0.528814	0.0202507	2353	0.926753	-0.821152	0.0395371	1556	0.952291	-1.388
BCAL1250		630	putative glutathione S-transferase	0.0447761	1980	0.0597015	1062	0.948414	-0.839973	0.0652985	1496	0.936349	-0.382123	0.0186567	1554	0.926753	-0.330624	0.0429104	918	0.952291	-1.03085
BCAL1251		195	conserved hypothetical protein	0.113772	2004	0.137725	1075	0.948414	-0.840474	0.143713	1201	0.936349	-0.693514	0.0359281	291	0.434359	-2.42789	0.0898204	864	0.952291	-1.12603
BCAL1252		1491	putative proline/betaine transporter	0.068612	5951	0.0891167	4134	0.948414	-0.515152	0.0804416	4302	0.936349	-0.459014	0.0141956	2573	0.926753	-1.17871	0.0488959	2544	0.952291	-1.19445
BCAL1253		399	putative membrane protein	0.058651	1258	0.0733138	721	0.948414	-0.726029	0.058651	666	0.936349	-0.826067	0.0234604	967	0.926753	-0.347923	0.0469208	659	0.952291	-0.839312
BCAL1254	dnaQ	735	DNA polymerase III, epsilon chain	0	0	0	0	0.948414	0	0	0	0.936349	0	0	0	0.926753	0	0	0	0.955369	0
BCAL1255	rnhA	444	ribonuclease HI	0.010582	101	0.0026455	7	0.948414	-0.909585	0	0	0.936349	-1.0072	0	0	0.926753	-1.0072	0	0	0.952291	-1.0072
BCAL1256		813	putative methyltransferase	0.00722543	321	0.00144509	39	0.432828	-1.59874	0.00289017	27	0.347285	-1.72899	0.00433526	403	0.940577	0.256738	0	0	0.54122	-2.07382
BCAL1257		681	putative gultathione hydrolase	0.0759931	1830	0.105354	1578	0.948414	-0.201858	0.112263	2056	0.956694	0.159756	0.0224525	1396	0.926753	-0.367491	0.0587219	1074	0.952291	-0.717168
BCAL1258		1587	putative exported transglycosylase protein	0.077037	7549	0.117778	8094	0.967001	0.0992967	0.102963	7793	0.941495	0.0453026	0.0207407	3636	0.926753	-1.03378	0.0533333	4496	0.952291	-0.734892
BCAL1259		1278	Major Facilitator Superfamily protein	0.0579044	3692	0.0808824	3347	0.948414	-0.137618	0.0928309	3788	0.940375	0.0360693	0.0174632	2696	0.926753	-0.439595	0.0523897	2245	0.952291	-0.693371
BCAL1260	carA	1146	carbamoyl-phosphate synthase small chain	0.0697436	5318	0.10359	2618	0.948414	-0.995215	0.0123077	105	1.3471e-10	-4.72406	0.00102564	1	6.48374e-06	-5.74533	0.00410256	4	6.48606e-11	-5.7031
BCAL1261		660	putative transport-related membrane protein	0.0730838	3776	0.0980392	1873	0.948414	-0.974178	0.103387	2448	0.936349	-0.605203	0.0320856	1580	0.926753	-1.20611	0.0784314	2027	0.952291	-0.865749
BCAL1262	carB	3255	carbamoyl-phosphate synthase large chain	0.0726156	12766	0.101156	7893	0.948414	-0.686755	0.00794798	255	7.12309e-13	-5.1796	0.00144509	8	6.17932e-08	-6.89639	0.00325145	102	2.95624e-12	-5.99306
BCAL1263	greA	477	transcription elongation factor	0.117936	3964	0.127764	1665	0.943887	-1.20323	0.12285	1568	0.933505	-1.28478	0.012285	398	0.139571	-3.02868	0.046683	584	0.116956	-2.57083
BCAL1264		459	putative membrane protein	0.0943878	3090	0.140306	1972	0.948414	-0.622532	0.153061	2086	0.936349	-0.545263	0.0433673	2983	0.926753	-0.0492215	0.0816327	1101	0.952291	-1.40932
BCAL1265		528	conserved hypothetical protein	0.0777778	2125	0.106667	1476	0.948414	-0.497538	0.0977778	1756	0.936349	-0.261609	0.0133333	747	0.926753	-1.39337	0.0533333	1248	0.952291	-0.722985
BCAL1266		663	putative ribosomal RNA large subunit methyltransferase	0.00177305	38	0	0	0.948414	-0.464668	0	0	0.936349	-0.464668	0	0	0.926753	-0.464668	0	0	0.952335	-0.464668
BCAL1267	ftsH	1899	FtsH endopeptidase	0.00742574	529	0	0	0.00159845	-2.65306	0	0	0.0054482	-2.65306	0	0	0.289961	-2.65306	0	0	0.0870854	-2.65306
BCAL1268	folP	879	dihydropteroate synthase	0	0	0	0	0.948414	0	0	0	0.936349	0	0	0	0.926753	0	0	0	0.955369	0
BCAL1269		1356	putative phosphoglucomutase	0	0	0	0	0.948414	0	0	0	0.936349	0	0	0	0.926753	0	0	0	0.955369	0
BCAL1270	pstS	1035	phosphate transport system, substrate-binding exported periplasmic protein	0.0408627	2048	0.0181612	254	0.00237279	-2.60117	0.0181612	308	0.022309	-2.39635	0.00113507	73	0.0287103	-3.63415	0.0045403	52	0.000233484	-3.82085
BCAL1271	pstC	987	phosphate transport system permease protein	0.0357143	1345	0.0214286	317	0.21688	-1.79295	0.0178571	331	0.328186	-1.74531	0	0	0.0140829	-3.853	0.00119048	16	0.000720217	-3.63887
BCAL1272	pstA	852	phosphate transport system permease protein	0.0193103	1035	0.0110345	131	0.0169196	-2.29673	0.00551724	162	0.083672	-2.11505	0.00137931	311	0.926753	-1.46548	0.00137931	4	0.00207346	-3.44804
BCAL1273	pstB	849	phosphate ABC transporter ATP-binding protein	0.0304288	1327	0.0055325	61	3.31852e-05	-3.14785	0.00276625	23	1.11174e-05	-3.53626	0	0	0.0147567	-3.83491	0	0	0.000213044	-3.83491
BCAL1274		705	phosphate transport system-related protein	0.0583333	2236	0.0766667	1936	0.948414	-0.198303	0.0833333	3093	0.984301	0.450872	0.0366667	3030	0.950063	0.422122	0.0866667	3010	0.989816	0.412874
BCAL1275	phoB	702	phosphate regulon two-component regulatory system, response regulator protein	0.038526	2312	0.0770519	1322	0.948414	-0.762308	0.0720268	1571	0.936349	-0.529518	0.00837521	416	0.57943	-2.22479	0.0318258	783	0.952291	-1.44974
BCAL1276		1320	putative phosphate regulon two-component regulatory system, sensor kinase protein	0.0383244	2680	0.0472371	1390	0.948414	-0.899773	0.040107	1611	0.936349	-0.700245	0.00891266	1411	0.926753	-0.879581	0.040107	1724	0.952291	-0.607979
BCAL1277	ppk	2193	polyphosphate kinase	0.0407507	4468	0.0766756	4270	0.948414	-0.0639294	0.0718499	4946	0.954029	0.143578	0.0144772	3079	0.926753	-0.52299	0.0466488	2686	0.952291	-0.713367
BCAL1278		1515	putative exopolyphosphatase	0.0705974	5311	0.121024	4805	0.948414	-0.141642	0.098526	4412	0.936349	-0.262128	0.0224981	3683	0.926753	-0.516364	0.0543057	2714	0.952291	-0.943273
BCAL1279		441	putative exported protein	0.0693333	1705	0.088	998	0.948414	-0.717121	0.0853333	1223	0.936349	-0.448186	0.008	857	0.926753	-0.915408	0.0506667	556	0.952291	-1.46023
BCAL1280		462	putative hydrolase	0.0508906	1668	0.086514	1193	0.948414	-0.451396	0.0890585	1496	0.936349	-0.147658	0.0229008	1427	0.926753	-0.211418	0.0534351	679	0.952291	-1.18242
BCAL1281		807	conserved hypothetical protein	0.0756914	3509	0.104803	2352	0.948414	-0.55764	0.10917	2997	0.936349	-0.220728	0.0276565	1702	0.926753	-1.002	0.069869	2003	0.952291	-0.77915
BCAL1282		171	putative membrane protein	0.0753425	1144	0.150685	1049	0.948414	-0.114608	0.171233	1496	0.975572	0.359474	0.0410959	1003	0.926753	-0.173554	0.116438	881	0.955369	-0.342661
BCAL1285		1380	MATE family transporter protein	0.0537084	3886	0.0571185	2289	0.948414	-0.738535	0.0639386	2531	0.936349	-0.59933	0.00682012	1073	0.926753	-1.76474	0.0460358	2589	0.952335	-0.567872
BCAL1286		324	conserved hypothetical protein	0.0724638	992	0.0797101	971	0.948414	-0.0280144	0.108696	1390	0.984078	0.448339	0.0289855	1279	0.945625	0.33665	0.0652174	690	0.952335	-0.467048
BCAL1287		1620	putative acetyl-CoA synthetase	0.060276	5175	0.097313	4443	0.948414	-0.215526	0.0835149	5028	0.936349	-0.0407748	0.0210603	4238	0.926753	-0.282141	0.0588235	3155	0.952291	-0.696514
BCAL1288		693	family M23 peptidase	0.0779661	3537	0.127119	2722	0.948414	-0.366031	0.122034	3169	0.936349	-0.1539	0.0338983	2112	0.926753	-0.717398	0.0745763	1948	0.952291	-0.828533
BCAL1289		912	aldose 1-epimerase	0.0502577	2396	0.0837629	1639	0.948414	-0.52136	0.0837629	1791	0.936349	-0.400469	0.0180412	2651	0.93283	0.140338	0.0528351	1357	0.952291	-0.776617
BCAL1290		831	putative undecaprenol kinase	0.108911	5588	0.15983	4547	0.948414	-0.291622	0.158416	5309	0.936349	-0.0725596	0.029703	3274	0.926753	-0.753461	0.101839	3763	0.952335	-0.5582
BCAL1291		378	putative membrane protein	0.250774	9106	0.294118	6953	0.948414	-0.384337	0.303406	8302	0.936349	-0.131842	0.0464396	465	0.00805807	-4.02625	0.139319	1029	0.0175675	-3.02753
BCAL1292		573	putative membrane protein	0.313525	15532	0.368852	13769	0.948414	-0.172639	0.372951	17949	0.961287	0.207417	0.0758197	5241	0.926753	-1.54932	0.233607	6849	0.952291	-1.16963
BCAL1293		1878	conserved hypothetical protein	0.0894869	10038	0.137672	8415	0.948414	-0.251695	0.133917	11084	0.95358	0.141663	0.0231539	5237	0.926753	-0.925672	0.0813517	5652	0.952291	-0.817637
BCAL1294		2106	conserved hypothetical protein	0.110553	15298	0.154104	12415	0.948414	-0.299085	0.152429	16071	0.945215	0.0706659	0.0301508	5786	0.926753	-1.38738	0.0843104	6093	0.952291	-1.31403
BCAL1295		1293	conserved hypothetical protein	0.0654545	3846	0.105455	3874	0.951592	0.0102009	0.0954545	4412	0.960714	0.193376	0.0254545	2757	0.926753	-0.46589	0.0572727	2704	0.952335	-0.492905
BCAL1296		1176	conserved hypothetical protein	0.117882	7686	0.144855	6120	0.948414	-0.323968	0.155844	7985	0.942402	0.0543654	0.025974	2883	0.926753	-1.38412	0.0899101	4965	0.952291	-0.62032
BCAL1297		798	hypothetical protein	0.108824	5626	0.144118	3621	0.948414	-0.621837	0.0676471	1209	0.0793022	-2.12906	0.00441176	3	5.13291e-06	-5.79681	0.0235294	93	1.08538e-07	-4.89085
BCAL1298		1050	hypothetical protein	0.210526	16938	0.25308	14253	0.948414	-0.247404	0.263158	18131	0.949088	0.0976377	0.0503919	5134	0.926753	-1.70277	0.171333	8933	0.952291	-0.915479
BCAL1299		447	conserved hypothetical protein	0.0104987	155	0.0104987	114	0.948414	-0.252886	0.00262467	22	0.936349	-1.06362	0	0	0.926753	-1.3505	0	0	0.952291	-1.3505
BCAL1300		435	conserved hypothetical protein	0.304582	13900	0.380054	11939	0.948414	-0.217711	0.401617	14921	0.949767	0.101554	0.0566038	2498	0.432976	-2.42995	0.221024	4600	0.952291	-1.57469
BCAL1301		2004	putative membrane protein	0.0921362	9609	0.135563	9803	0.955254	0.0285429	0.140258	11937	0.971615	0.310081	0.028169	5042	0.926753	-0.916993	0.0938967	6981	0.9542	-0.45537
BCAL1302		1966	pseudogene	0.0263158	2509	0.0412679	2992	0.986117	0.245043	0.0412679	4136	0.997716	0.699206	0.00956938	2178	0.926753	-0.195729	0.0227273	1665	0.952335	-0.563829
BCAL1303		864	pseudogene	0	0	0	0	0.948414	0	0	0	0.936349	0	0	0	0.926753	0	0	0	0.955369	0
BCAL1304		264	transposase	0	0	0	0	0.948414	0	0	0	0.936349	0	0	0	0.926753	0	0	0	0.955369	0
BCAL1305		1623	conserved hypothetical protein	0.026087	2503	0.042029	2651	0.965174	0.0797808	0.042029	2777	0.954259	0.14439	0.00507246	947	0.926753	-1.31391	0.0210145	925	0.952291	-1.34455
BCAL1306		774	putative IstB-like ATP binding protein	0	0	0	0	0.948414	0	0	0	0.936349	0	0	0	0.926753	0	0	0	0.955369	0
BCAL1307		1029	putative integrase	0	0	0	0	0.948414	0	0	0	0.936349	0	0	0	0.926753	0	0	0	0.955369	0
BCAL1308		6218	pseudogene	0.0276149	9618	0.0446378	8484	0.948414	-0.179009	0.0465292	12010	0.971615	0.317468	0.0104029	6506	0.926753	-0.556882	0.023832	4389	0.952291	-1.11427
BCAL1309		831	transposase	0	0	0	0	0.948414	0	0	0	0.936349	0	0	0	0.926753	0	0	0	0.955369	0
BCAL1310		267	putative transposase	0	0	0	0	0.948414	0	0	0	0.936349	0	0	0	0.926753	0	0	0	0.955369	0
BCAL1312		864	pseudogene	0	0	0	0	0.948414	0	0	0	0.936349	0	0	0	0.926753	0	0	0	0.955369	0
BCAL1313		264	transposase	0	0	0	0	0.948414	0	0	0	0.936349	0	0	0	0.926753	0	0	0	0.955369	0
BCAL1315		4872	conserved hypothetical protein	0.054563	13107	0.0806374	11663	0.948414	-0.167047	0.0813617	12773	0.936349	-0.0369545	0.0181072	9906	0.926753	-0.400437	0.0487687	8807	0.952335	-0.568291
BCAL1316		1554	conserved hypothetical protein	0.127837	12644	0.19062	11841	0.948414	-0.0938945	0.196672	14807	0.96366	0.226172	0.0491679	5178	0.926753	-1.27175	0.11649	6452	0.952291	-0.959811
BCAL1317		1392	putative phage integrase	0.180743	15631	0.22973	14368	0.948414	-0.120745	0.22973	17116	0.952403	0.13014	0.0329392	4721	0.926753	-1.70621	0.123311	7597	0.952291	-1.03124
BCAL1318		1356	putative nitrate regulatory protein	0.0398614	3206	0.0719237	2199	0.948414	-0.52408	0.0641248	3200	0.936349	-0.0026207	0.0103986	1826	0.926753	-0.779479	0.0459272	2004	0.952291	-0.651952
BCAL1319		843	putative formate/nitrate transporter	0.0251046	628	0.0320781	542	0.948414	-0.181365	0.0334728	688	0.951033	0.114257	0.0027894	386	0.926753	-0.582982	0.0223152	596	0.955369	-0.0648511
BCAL1320		561	conserved hypothetical protein	0.0188679	521	0.0251572	318	0.948414	-0.57109	0.0272537	567	0.949767	0.103093	0.00209644	166	0.926753	-1.22317	0.0209644	535	0.959586	0.0321633
BCAL1321	glmS3	1818	glucosamine--fructose-6-phosphate aminotransferase [isomerizing] 3	0.00646412	397	0.00711054	192	0.948414	-0.767277	0.0116354	483	0.964099	0.23025	0.00193924	705	0.967309	0.695743	0.00711054	325	0.955369	-0.225783
BCAL1322		1089	putative exported protein	0.00647249	249	0.0118662	274	0.967001	0.0998112	0.0140237	308	0.96366	0.225342	0	0	0.926753	-1.80323	0.00755124	385	0.992004	0.474758
BCAL1323		2157	putative outer membrane protein	0.013624	1412	0.0174387	763	0.948414	-0.809026	0.013079	575	0.936349	-1.1635	0.00163488	522	0.926753	-1.28147	0.0125341	932	0.952335	-0.551015
BCAL1324		771	putative membrane protein	0.0106707	323	0.0106707	159	0.948414	-0.707706	0.0106707	173	0.936349	-0.631757	0.00304878	263	0.926753	-0.220688	0.00914634	245	0.955369	-0.294061
BCAL1325		1014	putative exported protein	0.00811124	269	0.00926999	136	0.948414	-0.644834	0.0115875	196	0.936349	-0.318024	0.00115875	15	0.926753	-1.68199	0.00695249	108	0.952291	-0.827037
BCAL1326		996	conserved hypothetical protein	0	0	0.00943396	235	0.999998	1.74416	0.00943396	169	0.999995	1.42761	0	0	0.926753	0	0.00353774	92	0.998783	0.941106
BCAL1327		1563	putative glycosyltransferase	0.00677201	809	0.0165538	539	0.948414	-0.508464	0.0120391	410	0.936349	-0.833783	0.000752445	1	0.101767	-3.16993	0.00526712	284	0.952291	-1.24317
BCAL1328	wecB	1218	UDP-N-acetylglucosamine 2-epimerase	0.0192864	1012	0.0221794	447	0.948414	-1.02354	0.0144648	494	0.936349	-0.904622	0	0	0.0450168	-3.47508	0.0096432	592	0.952291	-0.684313
BCAL1329		984	putative dehydrogenase	0.0155317	522	0.0298686	625	0.983567	0.221066	0.0310633	814	0.992956	0.55528	0.00238949	357	0.926753	-0.44472	0.0155317	416	0.955369	-0.269544
BCAL1330		462	2Fe-2S ferredoxin	0.0229008	493	0.0483461	606	0.986184	0.251636	0.0279898	577	0.960389	0.191124	0.00254453	1	0.350901	-2.55368	0.0254453	389	0.955369	-0.278198
BCAL1331		2325	putative aldehyde dehydrogenase	0.016692	2154	0.0237734	1100	0.948414	-0.909453	0.024785	1457	0.936349	-0.533719	0.0030349	773	0.926753	-1.36843	0.0116338	759	0.952291	-1.39176
BCAL1332		768	putative aldolase	0.0152905	392	0.030581	494	0.988057	0.271805	0.0259939	512	0.971615	0.314873	0.0030581	362	0.926753	-0.0907655	0.0152905	274	0.955369	-0.39562
BCAL1333		1830	putative Acyl-CoA dehydrogenase	0.027635	2568	0.0359897	1757	0.948414	-0.522785	0.0456298	2228	0.936349	-0.196668	0.0102828	2716	0.931755	0.0778887	0.0244216	1591	0.952291	-0.657882
BCAL1334		981	putative dehydrogenase	0.0167866	814	0.028777	393	0.948414	-0.890607	0.0239808	475	0.936349	-0.668632	0.0059952	826	0.927109	0.018818	0.00959233	173	0.952291	-1.74329
BCAL1335		624	PadR family regulatory protein	0.0207156	793	0.0376648	469	0.948414	-0.650232	0.0320151	340	0.936349	-1.02116	0.00564972	564	0.926753	-0.427477	0.0131827	365	0.952291	-0.941429
BCAL1336	fadH	2004	putative 2,4-dienoyl-CoA reductase	0.0181925	2033	0.0275822	1204	0.948414	-0.70994	0.0223005	1289	0.936349	-0.618837	0.00176056	287	0.412923	-2.46248	0.0146714	723	0.952291	-1.37392
BCAL1337		441	putative membrane protein	0.0186667	518	0.0133333	134	0.72026	-1.4011	0.024	303	0.936349	-0.616827	0.008	404	0.926753	-0.294183	0.0293333	411	0.955369	-0.274284
BCAL1338		1068	conserved hypothetical protein	0.00990099	592	0.0154015	252	0.948414	-0.975197	0.0154015	352	0.936349	-0.614449	0.00220022	244	0.926753	-1.00836	0.00880088	264	0.952291	-0.926834
BCAL1339		1659	aromatic hydrocarbon catabolic monooxygenase	0.0184136	1813	0.0240793	860	0.948414	-0.994731	0.0233711	1231	0.936349	-0.523326	0.00637394	1008	0.926753	-0.787879	0.0092068	460	0.952291	-1.77234
BCAL1340	tftE	1068	putative maleylacetate reductase	0.0110011	812	0.00990099	214	0.515838	-1.53827	0.00990099	329	0.936349	-1.08806	0.00330033	216	0.926753	-1.52911	0.00550055	114	0.519645	-2.09142
BCAL1341		303	conserved hypothetical protein	0.0232558	414	0.0232558	267	0.948414	-0.485988	0.0232558	127	0.936349	-1.17908	0.00387597	86	0.926753	-1.46647	0.00387597	3	0.272318	-2.31912
BCAL1342		882	putative hydroxyquinol 1,2-dioxygenase	0.0133333	578	0.0173333	282	0.948414	-0.827713	0.02	651	0.954404	0.147528	0.00133333	156	0.926753	-1.40514	0.00933333	145	0.952291	-1.4685
BCAL1343		924	LysR family regulatory protein	0.0203562	722	0.0229008	381	0.948414	-0.773101	0.024173	644	0.936349	-0.143836	0.00508906	274	0.926753	-1.1361	0.0101781	362	0.952291	-0.831246
BCAL1344		987	conserved hypothetical protein	0.0130952	863	0.0238095	403	0.948414	-0.936977	0.0190476	428	0.936349	-0.866998	0.00833333	608	0.926753	-0.443786	0.0119048	580	0.952335	-0.502001
BCAL1345		2211	putative TonB-dependent siderophore receptor	0.0111702	923	0.0218085	815	0.948414	-0.160962	0.0202128	1097	0.96366	0.226617	0.00212766	889	0.926753	-0.0487637	0.0111702	719	0.955369	-0.320871
BCAL1346		786	putative Fe uptake system ATP-binding protein	0.00149477	94	0.0119581	176	0.999998	0.508612	0.0164425	221	0.998129	0.726517	0.00597907	284	0.983416	0.98505	0.0044843	66	0.955369	-0.224873
BCAL1347		981	putative Fe uptake system extracellular binding protein	0.00959233	396	0.0215827	393	0.948414	-0.00875247	0.0215827	598	0.987541	0.492887	0.00359712	267	0.926753	-0.43456	0.0131894	255	0.952335	-0.482521
BCAL1348		1041	FecCD-family membrane transporter protein	0.00903955	285	0.00677966	105	0.948414	-0.909235	0.00451977	73	0.936349	-1.15409	0.00338983	317	0.932738	0.115189	0.00677966	154	0.952291	-0.60003
BCAL1349		1392	two-component regulatory system, sensor kinase protein	0.00844595	596	0.0236486	805	0.994692	0.37883	0.0194257	682	0.957455	0.168081	0.00591216	672	0.93283	0.149514	0.0152027	692	0.975403	0.186413
BCAL1350		726	two-component regulatory system, response regulator protein	0.00647249	298	0.0210356	537	0.999998	0.678525	0.02589	578	0.99907	0.768517	0.00323625	3	0.810034	-1.95012	0.012945	225	0.955369	-0.292329
BCAL1351		747	putative exported protein	0.0204403	823	0.0330189	461	0.948414	-0.71833	0.0220126	404	0.936349	-0.872907	0.00314465	158	0.902972	-1.83896	0.0283019	705	0.955369	-0.197342
BCAL1352		336	putative exported protein	0.0174216	308	0.0348432	331	0.965174	0.0791187	0.0278746	257	0.936349	-0.192645	0.00696864	439	0.948744	0.401716	0.0139373	135	0.952291	-0.795908
BCAL1353		1398	putative membrane protein	0.0243697	1454	0.0344538	1407	0.948414	-0.0443071	0.0310924	1188	0.936349	-0.270854	0.0092437	1475	0.927109	0.0193653	0.0201681	928	0.952291	-0.596146
BCAL1354		264	conserved hypothetical protein	0.0711111	812	0.0977778	763	0.948414	-0.0796733	0.0844444	658	0.936349	-0.266836	0.0266667	996	0.941142	0.265142	0.0622222	746	0.955369	-0.108376
BCAL1355		2796	conserved hypothetical protein	0.0231287	2820	0.0285955	1779	0.948414	-0.636003	0.0340622	2696	0.936349	-0.062604	0.00420521	1503	0.926753	-0.865194	0.0172414	1632	0.952291	-0.753529
BCAL1356		855	conserved hypothetical protein	0.0178571	703	0.0343407	528	0.948414	-0.354635	0.0260989	616	0.936349	-0.16544	0.00137363	385	0.926753	-0.727415	0.010989	231	0.952291	-1.27857
BCAL1357		609	putative exported protein	0	0	0	0	0.948414	0	0	0	0.936349	0	0	0	0.926753	0	0	0	0.955369	0
BCAL1358		2400	conserved hypothetical protein	0.0161765	1221	0.0323529	1319	0.967467	0.103244	0.029902	1773	0.988761	0.50372	0.00686275	1606	0.948077	0.368987	0.0181373	1210	0.955369	-0.0120637
BCAL1359		3702	conserved hypothetical protein	0.0171592	2724	0.0228789	1658	0.948414	-0.683805	0.02415	2230	0.936349	-0.27741	0.00699078	2409	0.926753	-0.170628	0.0165237	1896	0.952335	-0.500628
BCAL1360		813	hypothetical protein	0.017341	483	0.0346821	489	0.951867	0.0147718	0.0101156	120	0.766035	-1.40599	0	0	0.355669	-2.5435	0.00144509	1	0.136514	-2.52914
BCAL1362		2805	conserved hypothetical protein	0.0146751	1827	0.0201258	1324	0.948414	-0.436407	0.0209644	1520	0.936349	-0.250363	0.00167715	609	0.926753	-1.4425	0.0138365	1102	0.952291	-0.68092
BCAL1363		891	conserved hypothetical protein	0.025066	1283	0.0329815	700	0.948414	-0.789729	0.0408971	1082	0.936349	-0.226571	0.00923483	846	0.926753	-0.547889	0.0171504	637	0.952291	-0.908065
BCAL1364		375	putative membrane protein	0.021875	257	0.040625	415	0.999998	0.528648	0.03125	380	0.982358	0.42711	0.003125	109	0.926753	-0.772421	0.01875	325	0.980353	0.251539
BCAL1365		480	putative lipoprotein	0	0	0.00245098	46	0.999998	0.545968	0.00245098	30	0.977302	0.378512	0	0	0.926753	0	0	0	0.955369	0
BCAL1366		2124	conserved hypothetical protein	0.0315615	4395	0.0470653	2721	0.948414	-0.672114	0.0442968	3124	0.936349	-0.479469	0.013289	2860	0.926753	-0.602724	0.0321152	2361	0.952291	-0.869076
BCAL1367		1230	puatative invasion protein	0.0334608	2281	0.0745698	2279	0.948414	-0.00121235	0.0678776	2703	0.964676	0.235404	0.0133843	1302	0.926753	-0.764081	0.0363289	1676	0.955369	-0.422936
BCAL1368		1161	putative porin	0.0688956	4669	0.108409	3826	0.948414	-0.280627	0.108409	5252	0.957417	0.166391	0.0151976	2123	0.926753	-1.10118	0.0577508	2170	0.952291	-1.07099
BCAL1369	fecI	510	putative RNA polymerase sigma factor FecI	0.0552995	1523	0.0668203	659	0.948414	-1.09649	0.0460829	798	0.936349	-0.853876	0.016129	1079	0.926753	-0.461099	0.0345622	589	0.952291	-1.23609
BCAL1370	fecR	984	iron uptake regulatory protein FecR	0.0191159	831	0.0179211	310	0.948414	-1.18316	0.0119474	286	0.936349	-1.27018	0.00119474	74	0.435764	-2.41969	0.0107527	330	0.952291	-1.11444
BCAL1371		2520	putative TonB-dependent siderophore receptor	0.0256769	2638	0.0378151	2235	0.948414	-0.2297	0.0368814	2578	0.936349	-0.0319665	0.00280112	1221	0.926753	-1.05149	0.015873	1380	0.952291	-0.887525
BCAL1372		750	putative exported protein	0.015674	508	0.023511	483	0.948414	-0.0605754	0.031348	647	0.970342	0.297037	0.00470219	501	0.926753	-0.0167063	0.015674	332	0.952335	-0.49304
BCAL1373		891	LysR family regulatory protein	0.0145119	421	0.0197889	442	0.960166	0.0570095	0.0184697	271	0.936349	-0.489864	0	0	0.461879	-2.38128	0.00791557	198	0.952291	-0.805971
BCAL1374		426	glyoxalase/bleomycin resistance protein/dioxygenase superfamily protein	0.0358127	711	0.0358127	476	0.948414	-0.493633	0.046832	635	0.936349	-0.141958	0.0110193	388	0.926753	-0.732821	0.0275482	423	0.952291	-0.632891
BCAL1375		585	flavin reductase family protein	0.0240964	1005	0.0281124	347	0.863235	-1.3057	0.0200803	234	0.349793	-1.72613	0.0100402	764	0.926753	-0.354943	0.0240964	467	0.952291	-0.962626
BCAL1376		897	LysR family regulatory protein	0.0143979	765	0.0183246	326	0.948414	-1.02185	0.0170157	276	0.936349	-1.20197	0.0091623	1025	0.948744	0.379153	0.0052356	118	0.658032	-1.98837
BCAL1377		1299	citrate transporter	0.0207957	1561	0.0271248	901	0.948414	-0.73061	0.0253165	867	0.936349	-0.780464	0.0045208	885	0.926753	-0.753856	0.0162749	831	0.952291	-0.835199
BCAL1378		1359	conserved hypothetical protein	0.0181504	923	0.019879	343	0.940644	-1.20743	0.0190147	442	0.936349	-0.916441	0.00345722	224	0.926753	-1.65874	0.011236	379	0.952291	-1.09471
BCAL1379		312	conserved hypothetical protein	0.0338346	563	0.0300752	199	0.948414	-1.14886	0.0338346	396	0.936349	-0.418669	0	0	0.254876	-2.72901	0.0112782	75	0.76427	-1.92165
BCAL1380	ramA	822	(R)-stereoselective amidase	0.0171674	643	0.0228898	342	0.948414	-0.749316	0.0200286	374	0.936349	-0.648475	0	0	0.188264	-2.89336	0.00715308	290	0.952291	-0.929888
BCAL1381		798	LuxR superfamily regulatory protein	0.0161765	370	0.0161765	248	0.948414	-0.433573	0.00882353	185	0.936349	-0.721699	0.00294118	150	0.926753	-0.910733	0.0102941	254	0.955369	-0.408911
BCAL1382		825	putative exported protein	0.019943	685	0.031339	776	0.974573	0.158238	0.02849	518	0.936349	-0.345086	0.0042735	599	0.926753	-0.1674	0.0213675	335	0.952291	-0.851677
BCAL1383		930	cytidylyltransferase family protein	0.0189633	815	0.0240202	561	0.948414	-0.469121	0.0240202	846	0.941522	0.0480684	0.011378	1531	0.976391	0.833913	0.0126422	427	0.952291	-0.795969
BCAL1384		633	putative acyltransferase	0.0222635	587	0.025974	262	0.948414	-0.92432	0.012987	304	0.936349	-0.765955	0.00556586	404	0.926753	-0.446886	0.012987	197	0.952291	-1.20985
BCAL1385		606	putative CDP-alcohol phosphatidyltransferase	0.0155039	475	0.0232558	377	0.948414	-0.269573	0.00968992	248	0.936349	-0.724475	0.00193798	206	0.926753	-0.91003	0.0155039	216	0.952291	-0.863637
BCAL1386		1770	putative hydrolase	0.0186047	2183	0.0219269	990	0.948414	-1.0666	0.0192691	938	0.936349	-1.13712	0.00398671	797	0.926753	-1.34775	0.013289	732	0.952291	-1.45628
BCAL1387		1404	putative phosphatase	0.0175879	1270	0.0326633	1386	0.970685	0.117258	0.0309883	1528	0.964937	0.248925	0.00586265	1643	0.946717	0.347397	0.0175879	686	0.952291	-0.801575
BCAL1388		453	putative membrane protein	0.00518135	18	0.0181347	89	0.999998	0.679599	0.015544	163	0.999995	1.15628	0	0	0.926753	-0.238787	0.0129534	117	0.998577	0.878908
BCAL1389	bcsB	2334	cyclic di-GMP binding protein	0.0292191	3475	0.0332494	1682	0.948414	-1.00445	0.0367758	1936	0.936349	-0.812206	0.00806045	2647	0.926753	-0.380086	0.018136	1507	0.952291	-1.15357
BCAL1390	bcsZ	1152	endoglucanase precursor	0.0418367	3203	0.0469388	1403	0.948414	-1.13593	0.0479592	1352	0.936349	-1.18574	0.0163265	2292	0.926753	-0.46556	0.0326531	1048	0.952291	-1.52465
BCAL1391		3738	putative cellulose biosynthesis protein	0.0226486	4208	0.0308273	2235	0.948414	-0.883596	0.031771	2780	0.936349	-0.580949	0.00471846	2122	0.926753	-0.955159	0.0182447	1766	0.952291	-1.20707
BCAL1392		1980	conserved hypothetical protein	0.0154486	1892	0.016637	675	0.789299	-1.36195	0.0196078	823	0.936349	-1.10982	0.00237671	1010	0.926753	-0.843658	0.0112894	651	0.952291	-1.40733
BCAL1393		234	putative membrane protein	0	0	0.005	20	0.987102	0.263034	0.005	10	0.952905	0.137504	0	0	0.926753	0	0.01	59	0.99765	0.669027
BCAL1394		780	putative exported protein	0.0165913	890	0.0180995	345	0.948414	-1.15362	0.0211161	353	0.936349	-1.12792	0.00301659	270	0.926753	-1.4199	0.00301659	78	0.165004	-2.47555
BCAL1395	bcsA	2538	putative cellulose synthase catalytic subunit [UDP-forming]	0.0356647	4223	0.0504863	3278	0.948414	-0.355864	0.0453914	3814	0.936349	-0.143389	0.00880037	3882	0.926753	-0.11854	0.0259379	1925	0.952291	-1.09411
BCAL1396		1557	putative membrane protein	0.0369811	4107	0.0445283	2183	0.948414	-0.881861	0.0483019	2686	0.936349	-0.594597	0.0120755	2623	0.926753	-0.627595	0.029434	2002	0.952291	-1.00103
BCAL1397		198	conserved hypothetical protein	0.0235294	107	0.0529412	351	0.999998	1.1235	0.0647059	366	0.999995	1.1707	0.0117647	640	0.999119	1.83789	0.0294118	138	0.976709	0.201331
BCAL1398		885	Pirin-like protein	0.0172643	992	0.0305445	567	0.948414	-0.711214	0.0318725	715	0.936349	-0.422101	0.00531208	838	0.926753	-0.219313	0.0199203	581	0.952291	-0.681246
BCAL1399		393	OsmC-like protein	0.0298507	531	0.041791	352	0.948414	-0.481317	0.041791	472	0.936349	-0.141625	0.00895522	533	0.926786	0.00456549	0.0208955	246	0.952291	-0.866868
BCAL1400		1581	sodium/hydrogen exchanger family protein	0.0200893	1742	0.0267857	1095	0.948414	-0.624262	0.0297619	1207	0.936349	-0.495014	0.00520833	1096	0.926753	-0.623056	0.0133929	918	0.952291	-0.855536
BCAL1401		261	putative membrane protein	0.036036	727	0.0315315	227	0.820852	-1.3386	0.036036	137	0.272606	-1.803	0	0	0.133199	-3.04789	0.036036	474	0.952335	-0.526837
BCAL1402		687	isochorismatase family protein	0.0290598	914	0.034188	636	0.948414	-0.46228	0.034188	792	0.936349	-0.184942	0.00683761	444	0.926753	-0.898379	0.0205128	398	0.952291	-1.02584
BCAL1403		924	LysR family regulatory protein	0.019084	812	0.0267176	625	0.948414	-0.331053	0.0267176	537	0.936349	-0.51774	0.00381679	673	0.926753	-0.238565	0.0165394	542	0.952335	-0.506461
BCAL1403A		168	putative membrane protein	0.0208333	216	0.0277778	45	0.948414	-1.12387	0.0347222	163	0.936349	-0.264862	0	0	0.926753	-1.65992	0	0	0.952291	-1.65992
BCAL1404		1890	amidohydrolase family protein	0.00311139	151	0.00746733	294	0.999998	0.650508	0.0056005	230	0.979071	0.394779	0.00124456	189	0.938022	0.203382	0.00248911	136	0.955369	-0.0889005
BCAL1405		462	putative membrane protein	0.0101781	134	0.0101781	107	0.948414	-0.176878	0.0178117	99	0.936349	-0.23374	0	0	0.926753	-1.22651	0.00763359	147	0.964632	0.0780025
BCAL1406		915	putative exported protein	0.0218228	512	0.0269576	661	0.991526	0.314365	0.0243902	952	0.999677	0.781531	0.00898588	1086	0.982102	0.9545	0.0166881	614	0.978041	0.222392
BCAL1407		702	putative membrane protein	0.00837521	78	0.00670017	190	0.999998	0.704176	0.00837521	170	0.9949	0.601082	0.00167504	238	0.981068	0.925146	0.00502513	131	0.988822	0.376016
BCAL1408		1506	putative exported protein	0.0187354	1113	0.0296643	861	0.948414	-0.335971	0.0249805	1101	0.936349	-0.0143434	0.00624512	819	0.926753	-0.400443	0.0156128	959	0.955369	-0.195877
BCAL1409		1587	phosphoesterase family protein	0.0296296	2610	0.0474074	1757	0.948414	-0.545319	0.0466667	2244	0.936349	-0.20932	0.00740741	1329	0.926753	-0.923287	0.0325926	1634	0.952291	-0.644189
BCAL1410		1377	Di-haem cytochrome c peroxidase	0.0511945	3666	0.0725256	2480	0.948414	-0.545662	0.0733788	3197	0.936349	-0.191879	0.0127986	1726	0.926753	-1.04435	0.0324232	1554	0.952291	-1.18707
BCAL1411		387	putative exported protein	0.0515152	1291	0.0818182	621	0.948414	-0.948051	0.0727273	795	0.936349	-0.636163	0.0121212	470	0.926753	-1.28709	0.0272727	326	0.952291	-1.7072
BCAL1412		474	NUDIX hydrolase	0.0346535	663	0.0594059	583	0.948414	-0.159797	0.0569307	469	0.936349	-0.423254	0.0173267	880	0.947422	0.361099	0.0247525	245	0.952291	-1.14509
BCAL1413	glnS	1710	glutaminyl-tRNA synthetase	0	0	0	0	0.948414	0	0	0	0.936349	0	0	0	0.926753	0	0	0	0.955369	0
BCAL1413A		210	putative lipoprotein	0.0391061	622	0.0335196	155	0.571803	-1.5015	0.0335196	315	0.936349	-0.798888	0.0223464	289	0.926753	-0.892229	0.0335196	256	0.952291	-1.02012
BCAL1414		549	putative hydrolase	0.025641	858	0.0491453	672	0.948414	-0.311425	0.0470085	730	0.936349	-0.206914	0.0106838	950	0.93283	0.132292	0.0149573	265	0.952291	-1.39213
BCAL1415		1221	putative lipid metabolism-related protein	0.0549133	3351	0.0761079	2490	0.948414	-0.414062	0.0703276	2837	0.936349	-0.232671	0.0144509	2062	0.926753	-0.674648	0.0414258	1573	0.952291	-1.04458
BCAL1416	alaS	2625	alanyl-tRNA synthetase	0	0	0	0	0.948414	0	0	0	0.936349	0	0	0	0.926753	0	0	0	0.955369	0
BCAL1417		915	LysR family regulatory protein	0.0282413	1533	0.0449294	1026	0.948414	-0.536318	0.0308087	905	0.936349	-0.700329	0.00385109	450	0.926753	-1.57002	0.0243902	690	0.952291	-1.0476
BCAL1418		1272	Major Facilitator Superfamily protein	0.0240296	1383	0.0397412	924	0.948414	-0.534303	0.0369686	927	0.936349	-0.530082	0.00924214	915	0.926753	-0.547039	0.0240296	959	0.952335	-0.485816
BCAL1419		537	putative phosphatase	0.0283843	572	0.0458515	670	0.980212	0.196397	0.0567686	787	0.979387	0.400473	0.00218341	192	0.926753	-1.20249	0.0174672	287	0.952291	-0.796128
BCAL1420		516	putative thioesterase	0.0522727	1682	0.0636364	893	0.948414	-0.843632	0.0659091	1086	0.936349	-0.587393	0.0113636	1229	0.926753	-0.423156	0.0431818	572	0.952291	-1.40696
[truncated: 5,846 more rows]
