# Supplementary material for: Genetic Determinants Associated With in Vivo Survival of Burkholderia cenocepacia in the Caenorhabditis elegans Model
Source: Front Microbiol. 2018 May 29;9:1118. doi: 10.3389/fmicb.2018.01118 (PMC5987112; doi:10.3389/fmicb.2018.01118)
Supplement: Supplementary file 2 [file Data_Sheet_2.XLSX]

## Sheet: Data Tab 2 - 6h & 24h post-inf.
Genetic determinants associated with in vivo survival of Burkholderia cenocepacia in the Caenorhabditis elegans worm model
Yee-Chin Wong1, Moataz Abd El Ghany2,3, Raeece Naeem2, Soon-Joo Yap4, Chee-Choong Hoh4, Arnab Pain2, Sheila Nathan1,*
Supplementary Data Table 2
DATASET 2: Genes required for B. cenocepacia in vivo survival in C. elegans. P-value was calculated for each gene based on one-sided test and was corrected by the Benjamini-Hochberg adjustment method. Genes with log2 fold change of < -2 and adjusted P-value (Benjamini-Hochberg) of < 0.05 were considered to be essential for in vivo survival.
Gene Locus	Gene Name	Gene Description	COG ID	COG Class	COG Description	6 h post-infection (i)		24 h post-infection (i)		Present in the core genome of Burkholderiales (Juhas et al. 2009)	No. of homolog in DEG	Required for in vivo survival in rat infection model (Hunt et al. 2004)	Predicted as virulence factors in VFDB	Differentially regulated in CF sputum (Drevinek et al. 2008)
						Log2 Fold Change	Adjusted p-value	Log2 Fold Change	Adjusted p-value
BCAL0001		sodium/hydrogen exchanger family protein	-	-	-	-	-	-3.34256	0.00364826		-
BCAL0002		carboxylate-amine ligase	COG2170	S	Uncharacterized conserved protein	-	-	-3.22738	0.00654254		-
BCAL0003		MarR family regulatory protein	COG1846	K	Transcriptional regulators	-5.60898	1.23954e-05	-3.25931	0.00561894		-
BCAL0006		putative protein lysine methyltransferase protein	COG2940	R	Proteins containing SET domain	-5.09525	0.000123667	-3.39522	0.00276486	yes	-
BCAL0025	gidB	16S rRNA methyltransferase GidB	COG0357	M	Predicted S-adenosylmethionine-dependent methyltransferase involved in bacterial cell division	-	-	-3.27922	0.00505327	yes	1
BCAL0029		putative ATP synthase protein I AtpI	COG3312	C	F0F1-type ATP synthase, subunit I	-	-	-3.25729	0.00565972		2
BCAL0083		hypothetical protein	-	-	-	-	-	-2.88094	0.0337383		-
BCAL0134	cheB1	chemotaxis-specific methylesterase	COG2201	NT	Chemotaxis response regulator containing a CheY-like receiver domain and a methylesterase domain	-	-	-3.18349	0.00823753		4		yes
BCAL0154		histone-like nucleoid-structuring (H-NS) protein	COG2916	R	DNA-binding protein H-NS	-5.65163	1.02488e-05	-5.05708	2.73695e-08		-	yes
BCAL0178		putative DNA methyltransferase	-	-	-	-6.18594	1.0028e-06	-4.85275	1.48226e-07		1
BCAL0268		putative cytochrome c biogenesis protein	COG0755	O	ABC-type transport system involved in cytochrome c biogenesis, permease component	-	-	-3.51121	0.00147302		5
BCAL0273	cyaY	frataxin-like protein	COG1965	P	Protein implicated in iron transport, frataxin homolog	-4.58796	0.00100735	-3.80556	0.00025798	yes	1			up-regulated
BCAL0274	mrcA	penicillin-binding protein 1A	COG5009	M	Membrane carboxypeptidase/penicillin-binding protein	-	-	-2.95175	0.0246773	yes	16
BCAL0305		hypothetical protein	COG2854	Q	ABC-type transport system involved in resistance to organic solvents, auxiliary component	-3.47638	0.0450168	-3.46203	0.00191153		-
BCAL0323	tatA	twin arginine translocase protein A	COG1826	U	Sec-independent protein secretion pathway components	-	-	-4.01092	6.91939e-05	yes	-
BCAL0324	tatB	sec-independent translocase	COG1826	U	Sec-independent protein secretion pathway components	-4.70099	0.000617791	-3.37907	0.00298963	yes	-
BCAL0325	tatC	Sec-independent protein translocase protein TatC	COG0805	U	Sec-independent protein secretion pathway component TatC	-5.64873	1.02488e-05	-3.42302	0.00238132	yes	10
BCAL0373	hemK	protein methyltransferase HemK	COG2890	J	Methylase of polypeptide chain release factors	-	-	-3.52715	0.00136809	yes	12	yes
BCAL0381		putative lipoprotein	-	-	-	-	-	-3.31299	0.00424453		-
BCAL0387		GTP-dependent nucleic acid-binding protein EngD	COG0012	J	Predicted GTPase, probable translation factor	-	-	-3.29085	0.00476566	yes	28
BCAL0401		ribulose-phosphate 3-epimerase	COG0036	G	Pentose-5-phosphate-3-epimerase	-6.16678	1.01587e-06	-5.99371	2.95624e-12	yes	15
BCAL0403		putative outer membrane-bound lytic murein transglycosylase	COG2821	M	Membrane-bound lytic murein transglycosylase	-5.94026	2.74487e-06	-5.46079	7.6485e-10	yes	1
BCAL0450		putative phosphonoacetate hydrolase	COG1524	R	Uncharacterized proteins of the AP superfamily	-	-	-2.83966	0.040186		-
BCAL0461		LysR family regulatory protein	COG0583	K	Transcriptional regulator	-	-	-2.98771	0.0210552		2
BCAL0465	def	peptide deformylase	COG0242	J	N-formylmethionyl-tRNA deformylase	-4.80271	0.000429589	-3.47502	0.00177244	yes	20
BCAL0470		hypothetical protein	-	-	-	-4.6295	0.000841466	-3.65836	0.000648618	yes	-
BCAL0471		two-component regulatory system, sensor kinase protein	COG5000	T	Signal transduction histidine kinase involved in nitrogen fixation and metabolism regulation	-6.38664	4.53726e-07	-6.37228	1.77789e-13	yes	10
BCAL0496	argB	acetylglutamate kinase	COG0548	E	Acetylglutamate kinase	-4.64513	0.000787611	-4.54408	1.65019e-06	yes	7
BCAL0678		hypothetical protein	COG3087	D	Cell division protein	-3.52914	0.038799	-2.80365	0.0474848		-
BCAL0739	gpmA	phosphoglyceromutase	COG0588	G	Phosphoglycerate mutase 1	-5.77172	5.7718e-06	-3.63551	0.000731993	yes	8
BCAL0742	secB	preprotein translocase subunit SecB	COG1952	U	Preprotein translocase subunit SecB	-	-	-2.89716	0.0315701	yes	2
BCAL0749		putative cytochrome c oxidase	COG1622	C	Heme/copper-type cytochrome/quinol oxidases, subunit 2	-	-	-3.25392	0.0057449		-
BCAL0750	ctaD	cytochrome c oxidase polypeptide I	COG0843	C	Heme/copper-type cytochrome/quinol oxidases, subunit 1	-	-	-3.63912	0.000720217		3
BCAL0754		putative cytochrome c oxidase subunit III	COG1845	C	Heme/copper-type cytochrome/quinol oxidase, subunit 3	-4.03242	0.00794339	-3.66742	0.000621997		1
BCAL0757		hypothetical protein	-	-	-	-	-	-2.84022	0.040186		-
BCAL0758		putative cytochrome oxidase assembly protein	COG1612	O	Uncharacterized protein required for cytochrome oxidase assembly	-	-	-4.07356	4.58152e-05	yes	-			up-regulated
BCAL0759		protoheme IX farnesyltransferase	COG0109	O	Polyprenyltransferase (cytochrome oxidase assembly factor)	-3.44346	0.0493394	-4.54157	1.66512e-06	yes	5
BCAL0808		hypothetical protein	COG1660	R	Predicted P-loop-containing kinase	-	-	-4.50236	2.16337e-06	yes	3
BCAL0824		hypothetical protein	COG0628	R	Predicted permease	-	-	-3.23763	0.00622469		1
BCAL0897	ksgA	dimethyladenosine transferase	COG0030	J	Dimethyladenosine transferase (rRNA methylation)	-4.57894	0.00104267	-2.87407	0.034662	yes	8			down-regulated
BCAL0926	glpD	glycerol-3-phosphate dehydrogenase	COG0578	C	Glycerol-3-phosphate dehydrogenase	-	-	-3.17744	0.00844959		3
BCAL0953	recA	recombinase A	COG0468	L	RecA/RadA recombinase	-4.06793	0.00705951	-4.4482	3.22337e-06	yes	6
BCAL0960		O-antigen polymerase family protein	-	-	-	-5.93765	2.74487e-06	-4.35883	6.38316e-06		-			down-regulated
BCAL1039		ABC transporter ATP-binding membrane protein	COG1132	V	ABC-type multidrug transport system, ATPase and permease components	-4.28501	0.0031879	-2.98914	0.0209789		100
BCAL1040		glycosyl transferases group 1 protein	COG0438	M	Glycosyltransferase	-5.72163	7.12248e-06	-3.14129	0.0100294		-
BCAL1121		hypothetical protein	-	-	-	-4.53328	0.0012228	-4.20561	1.85829e-05		-
BCAL1122		hypothetical protein	-	-	-	-5.10631	0.000121053	-3.35239	0.00345743		-	yes
BCAL1123		hypothetical protein	-	-	-	-3.82575	0.0152179	-4.17512	2.25519e-05		-
BCAL1167		hypothetical protein	-	-	-	-4.76447	0.000494931	-4.62697	8.83795e-07		-
BCAL1270	pstS	phosphate transport system substrate-binding exported periplasmic protein	COG0226	P	ABC-type phosphate transport system, periplasmic component	-3.63415	0.0287103	-3.82085	0.000233484	yes	1
BCAL1291		hypothetical protein	-	-	-	-4.02625	0.00805807	-3.02753	0.0175675		-
BCAL1297		hypothetical protein	COG0666	R	FOG: Ankyrin repeat	-5.79681	5.13291e-06	-4.89085	1.08538e-07		-
BCAL1508	rbfA	ribosome-binding factor A	COG0858	J	Ribosome-binding factor A	-4.47508	0.00154088	-3.61115	0.000838831	yes	6			down-regulated
BCAL1518		AFG1-like ATPase	COG1485	R	Predicted ATPase	-4.18769	0.0046124	-3.90529	0.000137631	yes	-			down-regulated
BCAL1625		tRNA-dihydrouridine synthase A	COG0042	J	tRNA-dihydrouridine synthase	-	-	-3.06897	0.0143794	yes	2			up-regulated
BCAL1803	tkrA	2-ketogluconate reductase	COG1052	CHR	Lactate dehydrogenase and related dehydrogenases	-	-	-4.19461	1.95531e-05		11
BCAL1843		ABC transporter ATP-binding protein	COG0488	R	ATPase components of ABC transporters with duplicated ATPase domains	-4.7432	0.000525651	-4.71491	4.30269e-07		31
BCAL1865		ribosomal large subunit pseudouridine synthase D	COG0564	J	Pseudouridylate synthases, 23S RNA-specific	-	-	-3.40272	0.00266786	yes	14			down-regulated
BCAL1881		putative lipoprotein	COG1520	S	FOG: WD40-like repeat	-4.98413	0.00019042	-3.30606	0.00440048	yes	6
BCAL1892	rpoS	RNA polymerase sigma factor RpoS	COG0568	K	DNA-directed RNA polymerase, sigma subunit (sigma70/sigma32)	-	-	-2.91285	0.0295028		48
BCAL1946		hypothetical protein	COG5662	K	Predicted transmembrane transcriptional regulator (anti-sigma factor)	-	-	-2.97598	0.022285		-
BCAL1995	clpX	ATP-dependent protease ATP-binding subunit ClpX	COG1219	O	ATP-dependent protease Clp, ATPase subunit	-4.01642	0.00834193	-4.96963	5.92294e-08	yes	9
BCAL2044	ldcA	L,D-carboxypeptidase A	COG1619	V	Uncharacterized proteins, homologs of microcin C7 resistance protein MccF	-5.89482	3.25127e-06	-4.73132	3.77028e-07	yes	-
BCAL2070		hypothetical protein	COG2867	I	Oligoketide cyclase/lipid transport protein	-	-	-3.16457	0.00900146		7
BCAL2093		PII uridylyl-transferase	COG2844	O	UTP:GlnB (protein PII) uridylyltransferase	-	-	-3.10392	0.0121517		1
BCAL2198	iscS	cysteine desulfurase	COG1104	E	Cysteine sulfinate desulfinase/cysteine desulfurase and related enzymes	-4.85601	0.000353124	-4.2196	1.69578e-05	yes	43
BCAL2209	aceE	pyruvate dehydrogenase subunit E1	COG2609	C	Pyruvate dehydrogenase complex, dehydrogenase (E1) component	-	-	-3.66313	0.000636079	yes	4
BCAL2231		N-acetylglutamate synthase	COG0548	E	Acetylglutamate kinase	-5.47119	2.21509e-05	-4.09824	3.96088e-05		7
BCAL2347		putative oxidoreductase	COG0604	CR	NADPH:quinone reductase and related Zn-dependent oxidoreductases	-	-	-3.15991	0.00912409		9
BCAL2361		hypothetical protein	-	-	-	-3.97323	0.00957284	-2.97323	0.0224203		-			down-regulated
BCAL2427		hypothetical protein	-	-	-	-	-	-2.99469	0.020461		-
BCAL2428		putative cytochrome C -related protein	COG2863	C	Cytochrome c553	-	-	-3.8684	0.000170587		-
BCAL2433	talB	transaldolase B	COG0176	G	Transaldolase	-4.77873	0.000470029	-4.77873	2.59705e-07	yes	2
BCAL2500		hypothetical protein	-	-	-	-5.12704	0.000109879	-3.20561	0.0073373		-
BCAL2516		hypothetical protein	-	-	-	-5.96089	2.63961e-06	-2.90979	0.0298521		-			down-regulated
BCAL2641		putative ornithine decarboxylase	COG1982	E	Arginine/lysine/ornithine decarboxylases	-6.38823	4.53726e-07	-3.60765	0.000853277	yes	-
BCAL2644		putative ATP-binding protein	COG0489	D	ATPases involved in chromosome partitioning	-	-	-3.52132	0.00141181	yes	10			up-regulated
BCAL2669		hypothetical protein	COG3471	S	Predicted periplasmic/secreted protein	-3.76707	0.0187843	-5.08625	2.26284e-08		-
BCAL2710	ispH	4-hydroxy-3-methylbut-2-enyl diphosphate reductase	COG0761	IM	Penicillin tolerance protein	-3.84499	0.0143804	-3.84499	0.000199834	yes	22
BCAL2727	dut	deoxyuridine 5'-triphosphate nucleotidohydrolase	COG0756	F	dUTPase	-	-	-2.90046	0.031165		15			down-regulated
BCAL2760		hypothetical protein	COG2835	S	Uncharacterized conserved protein	-3.45154	0.0481628	-3.00793	0.0192437		8
BCAL2775		4Fe-4S ferredoxin	COG1600	C	Uncharacterized Fe-S protein	-3.5653	0.0351742	-3.60239	0.000877974		1
BCAL2777		putative N-acetylmuramoyl-L-alanine amidase	COG0860	M	N-acetylmuramoyl-L-alanine amidase	-5.03814	0.000153702	-3.24707	0.00594923		6	yes
BCAL2821		RND family efflux system transporter protein	COG0841	V	Cation/multidrug efflux pump	-5.92004	2.86988e-06	-6.10931	1.23559e-12		6
BCAL2822	bpeA	efflux system transport protein	COG0845	M	Membrane-fusion protein	-5.36632	3.76181e-05	-5.07944	2.36037e-08		4
BCAL2933	dadA	D-amino acid dehydrogenase small subunit	COG0665	E	Glycine/D-amino acid oxidases (deaminating)	-	-	-3.09042	0.0129678		2
BCAL2960		putative phosphatase	COG0546	R	Predicted phosphatases	-	-	-3.53712	0.00129838	yes	-
BCAL3033	lolA	outer-membrane lipoprotein carrier protein	COG2834	M	Outer membrane lipoprotein-sorting protein	-	-	-4.57615	1.29611e-06	yes	5
BCAL3096	pcm	putative protein-L-isoaspartate O-methyltransferase	COG2518	O	Protein-L-isoaspartate carboxylmethyltransferase	-	-	-3.01235	0.0189492		4
BCAL3115	wbxA	glycosyltransferase	-	-	-	-5.08157	0.00012975	-3.66832	0.000621997		1
BCAL3116	wbxB	glycosyltransferase	COG0438	M	Glycosyltransferase	-4.54028	0.00120154	-2.89156	0.032233		4			down-regulated
BCAL3117	galE	UDP-glucose epimerase	COG1087	M	UDP-glucose 4-epimerase	-	-	-3.00646	0.019319		14
BCAL3118	wecA	UDP-N-acetylglucosamine-1-P transferase	COG0472	M	UDP-N-acetylmuramyl pentapeptide phosphotransferase/UDP-N-acetylglucosamine-1-phosphate transferase	-4.39108	0.00214528	-3.23994	0.0061697		6
BCAL3132	rmlD	dTDP-4-keto-L-rhamnose reductase	COG1091	M	dTDP-4-dehydrorhamnose reductase	-	-	-3.41478	0.00249168	yes	8	yes	yes
BCAL3135	rmlB	dTDP-D-glucose 4,6-dehydratase	COG1088	M	dTDP-D-glucose 4,6-dehydratase	-4.76831	0.000490154	-4.09474	4.03374e-05	yes	24
BCAL3137	plsC	putative 1-acyl-SN-glycerol-3-phosphate acyltransferase	COG0204	I	1-acyl-sn-glycerol-3-phosphate acyltransferase	-4.99232	0.000184506	-4.53814	1.69369e-06		1
BCAL3261	purM	phosphoribosylaminoimidazole synthetase	COG0150	F	Phosphoribosylaminoimidazole (AIR) synthetase	-5.46929	2.21509e-05	-5.25342	5.04069e-09		9
BCAL3275	hrcA	heat-inducible transcription repressor	COG1420	K	Transcriptional regulator of heat shock gene	-	-	-3.26717	0.00539393		3
BCAL3301	oxyR	oxidative stress regulatory protein	COG0583	K	Transcriptional regulator	-6.17725	1.0028e-06	-4.89294	1.08418e-07		13
BCAL3302	recG	ATP-dependent DNA helicase RecG	COG1200	LK	RecG-like helicase	-7.22099	1.13223e-08	-5.1927	8.54544e-09	yes	3
BCAL3305	yajC	preprotein translocase subunit YajC	COG1862	U	Preprotein translocase subunit YajC	-5.52976	1.77872e-05	-3.05098	0.0156411	yes	12
BCAL3335	fis	DNA-binding protein Fis	COG2901	KL	Factor for inversion stimulation Fis, transcriptional activator	-	-	-3.15998	0.00912409		2			down-regulated
BCAL3377	omlA	putative outer membrane protein	COG2913	J	Small protein A (tmRNA-binding)	-4.9053	0.000278587	-3.62706	0.000769185	yes	1
BCAL3388	gapA	glyceraldehyde 3-phosphate dehydrogenase 1	COG0057	G	Glyceraldehyde-3-phosphate dehydrogenase/erythrose-4-phosphate dehydrogenase	-6.01708	1.98657e-06	-3.94398	0.000107962	yes	28
BCAL3400	pyrF	orotidine 5'-phosphate decarboxylase	COG0284	F	Orotidine-5'-phosphate decarboxylase	-5.729	6.97842e-06	-4.82497	1.82875e-07	yes	-
BCAL3437		dinucleoside polyphosphate hydrolase	COG0494	LR	NTP pyrophosphohydrolases including oxidative damage repair enzymes	-4.70728	0.000609423	-4.27612	1.1696e-05	yes	2
BCAL3470	mraW	S-adenosyl-methyltransferase MraW	COG0275	M	Predicted S-adenosylmethionine-dependent methyltransferase involved in cell envelope biogenesis	-6.74308	9.65528e-08	-6.13901	1.05567e-12	yes	17
BCAM0149		putative phospholipase D protein	COG1502	I	Phosphatidylserine/phosphatidylglycerophosphate/cardiolipin synthases and related enzymes	-3.63925	0.0283343	-3.57219	0.00104934		-			down-regulated
BCAM0150		putative lipoprotein	COG0790	R	FOG: TPR repeat, SEL1 subfamily	-	-	-2.97264	0.0224203		-			down-regulated
BCAM0710		family M35 metallopeptidase	-	-	-	-	-	-4.0889	4.18121e-05		-
BCAM0780		putative helicase	COG1061	KL	DNA or RNA helicases of superfamily II	-6.84542	6.17932e-08	-4.23184	1.56877e-05		-			up-regulated
BCAM0904	polA	DNA polymerase I	COG0749	L	DNA polymerase I - 3'-5' exonuclease and polymerase domains	-	-	-3.91441	0.000130744		15
BCAM0916		hypothetical protein	COG1610	S	Uncharacterized conserved protein	-	-	-3.5067	0.00149188		1
BCAM0928	neo	aminoglycoside 3'-phosphotransferase	COG3231	J	Aminoglycoside phosphotransferase	-	-	-2.80735	0.0468073		-
BCAM0965	mdh	malate dehydrogenase	COG0039	C	Malate/lactate dehydrogenases	-3.89542	0.0124615	-3.90977	0.000134217		3
BCAM0998	purF	amidophosphoribosyltransferase	COG0034	F	Glutamine phosphoribosylpyrophosphate amidotransferase	-6.1356	1.15783e-06	-4.59413	1.14439e-06		29
BCAM1053B		hypothetical protein	-	-	-	-	-	-3.07039	0.0143267		-
BCAM1057		putative phage endodeoxyribonuclease RusA	COG4570	L	Holliday junction resolvase	-	-	-3.29719	0.00461363		-
BCAM1874		putative GTP cyclohydrolase II (pseudogene)	COG0807	H	GTP cyclohydrolase II	-4.30912	0.00290601	-3.43806	0.0021828		-			down-regulated
BCAM1876		hypothetical protein	-	-	-	-4.72902	0.000557988	-2.93292	0.0267627		-
BCAM1876A		hypothetical protein	-	-	-	-5.93074	2.77262e-06	-3.61159	0.000838831		-
BCAM1877		hypothetical protein	COG5545	R	Predicted P-loop ATPase and inactivated derivatives	-5.34663	4.13058e-05	-3.14698	0.00975988		-
BCAM1878		putative phage repressor protein	-	-	-	-5.29754	5.09503e-05	-4.73499	3.70276e-07		-
BCAM1878A		hypothetical protein	-	-	-	-4.6495	0.000777668	-2.87898	0.0339482		-
BCAM1879		hypothetical protein	COG3617	K	Prophage antirepressor	-5.04377	0.000150947	-4.57518	1.29611e-06		1
BCAM1880		hypothetical protein	-	-	-	-4.57505	0.0010536	-3.48642	0.00166785		-
BCAM1882		hypothetical protein	-	-	-	-4.37875	0.00225134	-3.58496	0.000971851		-
BCAM1885		putative phage-related endonuclease	-	-	-	-4.82651	0.000393042	-4.4762	2.57827e-06		-
BCAM1886		hypothetical protein	-	-	-	-5.49612	1.96711e-05	-4.07522	4.56097e-05		-
BCAM1887		hypothetical protein	-	-	-	-6.68415	9.92826e-08	-4.51759	1.92355e-06		-			up-regulated
BCAM1888		putative phage terminase small subunit	-	-	-	-4.82692	0.000393042	-4.49653	2.22138e-06		-
BCAM1889		putative phage terminase large subunit	-	-	-	-3.89881	0.0123575	-4.48802	2.36022e-06		-			up-regulated
BCAM1890		hypothetical protein	-	-	-	-5.02735	0.000160758	-4.04641	5.48342e-05		-
BCAM1891		hypothetical protein	-	-	-	-5.66935	9.48975e-06	-4.25017	1.38316e-05		-
BCAM1892		hypothetical protein	-	-	-	-4.44061	0.00178042	-4.32107	8.40612e-06		-
BCAM1893		hypothetical protein	-	-	-	-4.70123	0.000617791	-5.29439	3.52614e-09		-
BCAM1894		hypothetical protein	-	-	-	-3.65145	0.0274143	-3.39106	0.00282154		-			up-regulated
BCAM1895		hypothetical protein	-	-	-	-5.27812	5.41541e-05	-5.30804	3.26471e-09		-
BCAM1896		hypothetical protein	-	-	-	-4.44019	0.00178042	-3.87488	0.000164033		-			up-regulated
BCAM1897		hypothetical phage membrane protein	-	-	-	-4.57289	0.00105609	-3.96027	9.80508e-05		-
BCAM1898		hypothetical protein	-	-	-	-5.32015	4.7075e-05	-4.66093	6.74697e-07		-			up-regulated
BCAM1899		putative phage baseplate protein	-	-	-	-5.21992	7.23898e-05	-4.05703	5.10505e-05		-
BCAM1900		hypothetical protein	-	-	-	-4.55002	0.00115708	-3.72389	0.000439689		-			up-regulated
BCAM1901		hypothetical protein	-	-	-	-5.28197	5.38962e-05	-4.14114	2.88072e-05		-
BCAM1902		hypothetical protein	-	-	-	-4.66909	0.00071409	-3.13207	0.0104658		-
BCAM1903		hypothetical protein	-	-	-	-3.85126	0.0141115	-3.69325	0.000530205		-
BCAM1903A		hypothetical protein	-	-	-	-3.95772	0.0101342	-4.20689	1.8562e-05		-
BCAM1904		hypothetical protein	-	-	-	-5.19625	7.79509e-05	-3.65912	0.000648618		-
BCAM1907		hypothetical protein	-	-	-	-4.33822	0.00262411	-4.38952	5.01889e-06		-
BCAM1908		hypothetical protein	-	-	-	-5.30468	5.03727e-05	-4.35557	6.4879e-06		-
BCAM1909		hypothetical protein	-	-	-	-3.95356	0.0101994	-4.41506	4.15342e-06		-
BCAM1910		hypothetical protein	-	-	-	-5.29323	5.14124e-05	-4.43073	3.68722e-06		-			up-regulated
BCAM1911		hypothetical protein	-	-	-	-4.32828	0.00272373	-3.44612	0.00208769		-
BCAM1912		hypothetical protein	-	-	-	-6.19232	1.0028e-06	-4.96436	5.98573e-08		-
BCAM1913		hypothetical protein	-	-	-	-5.5375	1.76499e-05	-4.25209	1.37512e-05		-
BCAM1914		hypothetical phage protein (pseudogene)	-	-	-	-4.39701	0.00210337	-3.17991	0.00836879		-
BCAM1922		putative DNA-binding phage protein	-	-	-	-4.06837	0.00705951	-3.89541	0.000144671		-	yes
BCAM2080		bifunctional nicotinamide mononucleotide adenylyltransferase/ADP-ribose pyrophosphatase	COG1056	H	Nicotinamide mononucleotide adenylyltransferase	-	-	-2.9433	0.0255239		1
BCAM2451		two-component regulatory system sensor kinase	COG0642	T	Signal transduction histidine kinase	-4.83744	0.00037966	-4.83744	1.65857e-07		13			down-regulated
BCAM2735		NAD dependent epimerase/dehydratase family protein	COG0451	MG	Nucleoside-diphosphate-sugar epimerases	-4.99232	0.000184506	-3.51723	0.0014333		2
BCAS0463		hypothetical protein	-	-	-	-3.4957	0.0427416	-3.4957	0.00159018		-
BCAS0539	BcepMu17	cro/cI repressor transcription regulator	-	-	-	-	-	-4.04004	5.70566e-05		-
BCAS0666		putative ankyrin-repeat exported protein	COG0666	R	FOG: Ankyrin repeat	-	-	-2.86507	0.0359819		-
BCAS0688		TetR family regulatory protein	COG1309	K	Transcriptional regulator	-	-	-3.78643	0.000292529		-			down-regulated
BCAS0758		hypothetical protein	COG5642	S	Uncharacterized conserved protein	-	-	-2.95907	0.0239476		-
pBCA011		putative adhesin (pseudogene)	-	-	-	-	-	-3.32911	0.00389596		-
pBCA012		hypothetical protein	-	-	-	-	-	-3.64549	0.000697711		-
pBCA013		hypothetical protein	-	-	-	-5.52945	1.77872e-05	-6.17508	7.66923e-13		-
pBCA015		hypothetical protein	-	-	-	-5.51117	1.90347e-05	-5.98993	2.95624e-12		-
pBCA016		hypothetical protein	-	-	-	-3.87119	0.0133724	-4.96761	5.92294e-08		-
pBCA017		hypothetical protein	-	-	-	-	-	-4.23558	1.53734e-05		-
pBCA019		hypothetical protein	-	-	-	-	-	-4.69913	4.8811e-07		-
pBCA021	traH	putative TraH conjugative transfer protein	-	-	-	-	-	-3.50889	0.00148455		-
pBCA022		hypothetical protein	COG4422	S	Bacteriophage protein gp37	-	-	-3.39936	0.00270944		-
pBCA023		hypothetical protein	-	-	-	-	-	-3.53458	0.00131226		-
pBCA025	traF	putative TraF conjugative transfer protein	COG0526	OC	Thiol-disulfide isomerase and thioredoxins	-	-	-3.19802	0.00762557		-
pBCA026		hypothetical protein	-	-	-	-	-	-3.13915	0.0101073		-
pBCA034		hypothetical protein	-	-	-	-	-	-2.88146	0.0337383		-
i) Mutant abundance in the in vivo output pools (6 hpi and 24 hpi) relative to the input pool; Log2 fold change < -2, adjusted p-value (Benjamini-Hochberg) < 0.05
ii) Essential genes required for bacterial growth in LB and NGM (Dataset S1) were excluded
iii) Genes found in only 6 hpi but not 24 hpi were excluded (58 genes) (Refer Suppl. Dataset S1C)
iv) Genes highlighted in bold font are predicted as conditionally essential for B. cenocepacia growth in M9 minimal medium (Wong et al. 2016)
iv) COG Class:
INFORMATION STORAGE AND PROCESSING			CELLULAR PROCESSES AND SIGNALING
[J] Translation, ribosomal structure and biogenesis			[D] Cell cycle control, cell division, chromosome partitioning
[A] RNA processing and modification			[Y] Nuclear structure
[K] Transcription			[V] Defense mechanisms
[L] Replication, recombination and repair			[T] Signal transduction mechanisms
[B] Chromatin structure and dynamics			[M] Cell wall/membrane/envelope biogenesis
METABOLISM			[N] Cell motility
[C] Energy production and conversion			[Z] Cytoskeleton
[G] Carbohydrate transport and metabolism			[W] Extracellular structures
[E] Amino acid transport and metabolism			[U] Intracellular trafficking, secretion, and vesicular transport
[F] Nucleotide transport and metabolism			[O] Posttranslational modification, protein turnover, chaperones
[H] Coenzyme transport and metabolism			POORLY CHARACTERIZED
[I] Lipid transport and metabolism			[R] General function prediction only
[P] Inorganic ion transport and metabolism			[S] Function unknown
[Q] Secondary metabolites biosynthesis, transport and catabolism			[-] No hits to KOG
